# Supplementary material for: Endophytic Bacterium Serratia plymuthica From Chinese Leek Suppressed Apple Ring Rot on Postharvest Apple Fruit
Source: Front Microbiol. 2022 Mar 3;12:802887. doi: 10.3389/fmicb.2021.802887 (PMC8929176; doi:10.3389/fmicb.2021.802887)
Supplement: Supplementary file 1 [file Table_1.xlsx]

## Sheet: 6h
Supplementary Table S1 DEGs screened by comparing CK6h and T6h
id	baseMean	baseMean_CK6h	baseMean_T6h	foldChange(T6h/CK6h)	log2FoldChange	pval	padj		id	baseMean	baseMean_CK6h	baseMean_T6h	foldChange(T6h/CK6h)	log2FoldChange	pval	padj
gene-GTA08_BOTSDO07667	1177.73	0	2355.45	Inf	Inf	7.99924e-06	0.0345522		gene-GTA08_BOTSDO01872	280.799	561.598	0	0	#NAME?	0.000453039	0.103004
gene-GTA08_BOTSDO01186	2090.32	0	4180.64	Inf	Inf	1.04754e-05	0.0345522		gene-GTA08_BOTSDO10448	231.739	463.478	0	0	#NAME?	0.000744214	0.134038
gene-GTA08_BOTSDO11079	770.943	0	1541.89	Inf	Inf	1.55264e-05	0.0345522		gene-GTA08_BOTSDO08028	212.992	425.985	0	0	#NAME?	0.000921083	0.150906
gene-GTA08_BOTSDO12996	666.271	0	1332.54	Inf	Inf	2.17758e-05	0.0345522		gene-GTA08_BOTSDO13710	191.055	382.11	0	0	#NAME?	0.00120523	0.15777
gene-GTA08_BOTSDO09576	3053.69	0	6107.38	Inf	Inf	2.3354e-05	0.0345522		gene-GTA08_BOTSDO13709	161.14	322.281	0	0	#NAME?	0.00180735	0.186015
gene-GTA08_BOTSDO01193	422.452	0	844.904	Inf	Inf	7.39115e-05	0.0645915		gene-GTA08_BOTSDO01875	144.787	289.574	0	0	#NAME?	0.00230479	0.216504
gene-GTA08_BOTSDO03375	314.645	0	629.29	Inf	Inf	0.000168195	0.0880231		gene-GTA08_BOTSDO08030	143.59	287.181	0	0	#NAME?	0.00234773	0.217089
gene-GTA08_BOTSDO01182	298.976	0	597.951	Inf	Inf	0.000193475	0.0901303		gene-GTA08_BOTSDO02365	134.815	269.631	0	0	#NAME?	0.00269644	0.227323
gene-GTA08_BOTSDO01755	296.468	0	592.937	Inf	Inf	0.000197988	0.0901303		gene-GTA08_BOTSDO04889	126.838	253.676	0	0	#NAME?	0.00307594	0.241105
gene-GTA08_BOTSDO00129	263.249	0	526.498	Inf	Inf	0.000273807	0.0953172		gene-GTA08_BOTSDO08373	121.653	243.306	0	0	#NAME?	0.00336141	0.25224
gene-GTA08_BOTSDO11590	233.163	0	466.327	Inf	Inf	0.00037972	0.101917		gene-GTA08_BOTSDO00341	115.271	230.542	0	0	#NAME?	0.00376274	0.263525
gene-GTA08_BOTSDO04404	231.91	0	463.82	Inf	Inf	0.000385224	0.101917		gene-GTA08_BOTSDO09035	98.5189	197.038	0	0	#NAME?	0.00516054	0.301576
gene-GTA08_BOTSDO13319	169.231	0	338.463	Inf	Inf	0.000867832	0.148865		gene-GTA08_BOTSDO07401	98.1201	196.24	0	0	#NAME?	0.00520142	0.301784
gene-GTA08_BOTSDO09621	145.414	0	290.827	Inf	Inf	0.00125015	0.15777		gene-GTA08_BOTSDO05290	80.969	161.938	0	0	#NAME?	0.00743343	0.363392
gene-GTA08_BOTSDO04867	124.103	0	248.206	Inf	Inf	0.00179517	0.186015		gene-GTA08_BOTSDO12572	79.7724	159.545	0	0	#NAME?	0.00763141	0.365987
gene-GTA08_BOTSDO04866	105.3	0	210.599	Inf	Inf	0.00256404	0.222688		gene-GTA08_BOTSDO12835	78.177	156.354	0	0	#NAME?	0.00790598	0.367487
gene-GTA08_BOTSDO10081	104.673	0	209.346	Inf	Inf	0.00259639	0.222688		gene-GTA08_BOTSDO11320	75.3849	150.77	0	0	#NAME?	0.00841753	0.373546
gene-GTA08_BOTSDO09612	99.6585	0	199.317	Inf	Inf	0.00287492	0.233065		gene-GTA08_BOTSDO05291	63.0202	126.04	0	0	#NAME?	0.0112674	0.424718
gene-GTA08_BOTSDO04419	97.1514	0	194.303	Inf	Inf	0.00302847	0.238966		gene-GTA08_BOTSDO04279	58.6327	117.265	0	0	#NAME?	0.0125723	0.451122
gene-GTA08_BOTSDO01195	94.0175	0	188.035	Inf	Inf	0.00323536	0.250286		gene-GTA08_BOTSDO13708	57.4361	114.872	0	0	#NAME?	0.012962	0.457065
gene-GTA08_BOTSDO04868	92.1371	0	184.274	Inf	Inf	0.00336813	0.25224		gene-GTA08_BOTSDO08536	56.6384	113.277	0	0	#NAME?	0.0132308	0.457065
gene-GTA08_BOTSDO09013	89.0032	0	178.006	Inf	Inf	0.00360508	0.257787		gene-GTA08_BOTSDO03886	50.6555	101.311	0	0	#NAME?	0.0155122	0.493404
gene-GTA08_BOTSDO08534	80.855	0	161.71	Inf	Inf	0.0043273	0.277859		gene-GTA08_BOTSDO08029	50.6555	101.311	0	0	#NAME?	0.0155122	0.493404
gene-GTA08_BOTSDO13701	76.4675	0	152.935	Inf	Inf	0.00479188	0.292738		gene-GTA08_BOTSDO02133	45.4703	90.9405	0	0	#NAME?	0.0179677	0.516481
gene-GTA08_BOTSDO02629	68.9461	0	137.892	Inf	Inf	0.00574397	0.319181		gene-GTA08_BOTSDO05274	43.0771	86.1542	0	0	#NAME?	0.0192994	0.528655
gene-GTA08_BOTSDO04872	65.1854	0	130.371	Inf	Inf	0.0063092	0.334868		gene-GTA08_BOTSDO03839	42.2794	84.5587	0	0	#NAME?	0.019777	0.530013
gene-GTA08_BOTSDO14266	63.3051	0	126.61	Inf	Inf	0.00661806	0.342059		gene-GTA08_BOTSDO01663	41.0828	82.1656	0	0	#NAME?	0.0205283	0.534977
gene-GTA08_BOTSDO12944	55.7837	0	111.567	Inf	Inf	0.00806358	0.368496		gene-GTA08_BOTSDO12834	41.0828	82.1656	0	0	#NAME?	0.0205283	0.534977
gene-GTA08_BOTSDO12574	52.023	0	104.046	Inf	Inf	0.00894322	0.383522		gene-GTA08_BOTSDO06896	38.6896	77.3792	0	0	#NAME?	0.0221718	0.554812
gene-GTA08_BOTSDO12294	50.7694	0	101.539	Inf	Inf	0.00926536	0.393064		gene-GTA08_BOTSDO03975	36.2964	72.5929	0	0	#NAME?	0.0240361	0.571852
gene-GTA08_BOTSDO09012	47.0087	0	94.0175	Inf	Inf	0.0103354	0.411776		gene-GTA08_BOTSDO00650	34.701	69.402	0	0	#NAME?	0.0254253	0.591225
gene-GTA08_BOTSDO13794	47.0087	0	94.0175	Inf	Inf	0.0103354	0.411776		gene-GTA08_BOTSDO11393	34.3021	68.6043	0	0	#NAME?	0.0257933	0.596073
gene-GTA08_BOTSDO04869	45.7552	0	91.5103	Inf	Inf	0.0107316	0.415094		gene-GTA08_BOTSDO08372	33.1055	66.2111	0	0	#NAME?	0.0269525	0.60051
gene-GTA08_BOTSDO06487	44.5016	0	89.0032	Inf	Inf	0.0111504	0.421649		gene-GTA08_BOTSDO06061	32.7067	65.4134	0	0	#NAME?	0.0273584	0.606393
gene-GTA08_BOTSDO06058	39.4873	0	78.9747	Inf	Inf	0.0130986	0.457065		gene-GTA08_BOTSDO03728	31.5101	63.0202	0	0	#NAME?	0.0286401	0.619715
gene-GTA08_BOTSDO03374	33.8463	0	67.6926	Inf	Inf	0.0160106	0.497378		gene-GTA08_BOTSDO09755	31.5101	63.0202	0	0	#NAME?	0.0286401	0.619715
gene-GTA08_BOTSDO09581	32.5927	0	65.1854	Inf	Inf	0.0168024	0.505021		gene-GTA08_BOTSDO11243	31.5101	63.0202	0	0	#NAME?	0.0286401	0.619715
gene-GTA08_BOTSDO12689	31.3392	0	62.6783	Inf	Inf	0.0176619	0.514925		gene-GTA08_BOTSDO08463	30.3135	60.627	0	0	#NAME?	0.0300272	0.631265
gene-GTA08_BOTSDO05830	29.4588	0	58.9176	Inf	Inf	0.0190985	0.528655		gene-GTA08_BOTSDO08031	28.7181	57.4361	0	0	#NAME?	0.0320651	0.64247
gene-GTA08_BOTSDO06201	26.3249	0	52.6498	Inf	Inf	0.0219905	0.551981		gene-GTA08_BOTSDO10253	27.1226	54.2452	0	0	#NAME?	0.0343555	0.656714
gene-GTA08_BOTSDO07417	25.6981	0	51.3962	Inf	Inf	0.0226617	0.563495		gene-GTA08_BOTSDO03379	25.926	51.8521	0	0	#NAME?	0.0362691	0.669706
gene-GTA08_BOTSDO13321	23.191	0	46.382	Inf	Inf	0.0257497	0.596073		gene-GTA08_BOTSDO01346	25.5272	51.0543	0	0	#NAME?	0.0369493	0.678034
gene-GTA08_BOTSDO02076	22.5642	0	45.1284	Inf	Inf	0.0266414	0.599481		gene-GTA08_BOTSDO11389	25.1283	50.2566	0	0	#NAME?	0.0376525	0.683485
gene-GTA08_BOTSDO03989	22.5642	0	45.1284	Inf	Inf	0.0266414	0.599481		gene-GTA08_BOTSDO11165	23.5329	47.0657	0	0	#NAME?	0.0407196	0.695179
gene-GTA08_BOTSDO01453	21.3106	0	42.6213	Inf	Inf	0.0286014	0.619715		gene-GTA08_BOTSDO06395	952.027	1766.16	137.892	0.0780746	-3.679	0.0490471	0.761703
gene-GTA08_BOTSDO07364	19.4303	0	38.8606	Inf	Inf	0.0320801	0.64247		gene-GTA08_BOTSDO05149	1040.23	1931.29	149.174	0.0772408	-3.69449	0.0484776	0.75762
gene-GTA08_BOTSDO07874	19.4303	0	38.8606	Inf	Inf	0.0320801	0.64247		gene-GTA08_BOTSDO11821	748.094	1389.64	106.553	0.0766771	-3.70506	0.0485757	0.75762
gene-GTA08_BOTSDO11798	19.4303	0	38.8606	Inf	Inf	0.0320801	0.64247		gene-GTA08_BOTSDO08860	1194.25	2219.27	169.231	0.0762555	-3.71301	0.0485834	0.75762
gene-GTA08_BOTSDO13722	19.4303	0	38.8606	Inf	Inf	0.0320801	0.64247		gene-GTA08_BOTSDO13575	802.852	1494.14	111.567	0.0746701	-3.74333	0.0461769	0.744619
gene-GTA08_BOTSDO04238	18.8035	0	37.607	Inf	Inf	0.0334158	0.64944		gene-GTA08_BOTSDO04606	767.012	1428.72	105.3	0.0737018	-3.76216	0.0455301	0.741191
gene-GTA08_BOTSDO09103	16.9231	0	33.8463	Inf	Inf	0.0381074	0.684732		gene-GTA08_BOTSDO12171	517.495	966.044	68.9461	0.0713696	-3.80855	0.0480383	0.755266
gene-GTA08_BOTSDO13195	16.2964	0	32.5927	Inf	Inf	0.0399496	0.692287		gene-GTA08_BOTSDO09911	903.65	1691.97	115.328	0.0681619	-3.87489	0.0397281	0.692287
gene-GTA08_BOTSDO10937	15.6696	0	31.3392	Inf	Inf	0.0419625	0.704948		gene-GTA08_BOTSDO05468	643.023	1204.56	81.4818	0.0676443	-3.88589	0.0414028	0.702069
gene-GTA08_BOTSDO01185	14.416	0	28.832	Inf	Inf	0.0466035	0.747424		gene-GTA08_BOTSDO05765	475.216	890.26	60.1712	0.0675883	-3.88708	0.045746	0.741191
gene-GTA08_BOTSDO01188	13.7892	0	27.5785	Inf	Inf	0.0492961	0.761703		gene-GTA08_BOTSDO11255	413.791	776.185	51.3962	0.0662164	-3.91667	0.0469899	0.748571
gene-GTA08_BOTSDO01827	13.7892	0	27.5785	Inf	Inf	0.0492961	0.761703		gene-GTA08_BOTSDO09823	511.569	960.46	62.6783	0.0652587	-3.93769	0.0422245	0.706888
gene-GTA08_BOTSDO08874	13.7892	0	27.5785	Inf	Inf	0.0492961	0.761703		gene-GTA08_BOTSDO02102	1288.89	2421.09	156.696	0.0647211	-3.94962	0.0385403	0.685664
gene-GTA08_BOTSDO13637	18406.1	8.77496	36803.5	4194.14	12.0342	0.0464378	0.745777		gene-GTA08_BOTSDO10437	413.962	777.781	50.1427	0.0644689	-3.95525	0.0452043	0.739003
gene-GTA08_BOTSDO09574	6685.61	3.1909	13368	4189.43	12.0325	0.0011564	0.15777		gene-GTA08_BOTSDO06655	785.302	1476.59	94.0175	0.0636721	-3.97319	0.0361569	0.668974
gene-GTA08_BOTSDO13638	4960.31	2.39317	9918.22	4144.38	12.0169	0.000388731	0.101917		gene-GTA08_BOTSDO09876	784.676	1476.59	92.7639	0.0628232	-3.99256	0.0354108	0.664258
gene-GTA08_BOTSDO01201	1563.6	0.797724	3126.39	3919.14	11.9363	2.01431e-05	0.0345522		gene-GTA08_BOTSDO04401	378.292	713.963	42.6213	0.0596967	-4.0662	0.0421661	0.706888
gene-GTA08_BOTSDO09315	1273.4	0.797724	2545.99	3191.57	11.6401	2.05803e-05	0.0345522		gene-GTA08_BOTSDO06384	448.663	847.183	50.1427	0.0591875	-4.07856	0.0385392	0.685664
gene-GTA08_BOTSDO01194	1224.51	0.797724	2448.22	3069	11.5836	2.11074e-05	0.0345522		gene-GTA08_BOTSDO04557	982.055	1856.3	107.807	0.058076	-4.10591	0.0309099	0.635585
gene-GTA08_BOTSDO04217	2238.41	1.59545	4475.23	2805	11.4538	5.15581e-05	0.0554765		gene-GTA08_BOTSDO10102	1266.27	2397.16	135.385	0.0564773	-4.14619	0.031004	0.635984
gene-GTA08_BOTSDO04858	3057.39	2.39317	6112.39	2554.1	11.3186	0.000132202	0.0863493		gene-GTA08_BOTSDO06867	2442.18	4623.61	260.742	0.0563936	-4.14833	0.0485035	0.75762
gene-GTA08_BOTSDO13636	16862.9	13.5613	33712.2	2485.91	11.2796	0.043172	0.716668		gene-GTA08_BOTSDO05341	810.431	1535.62	85.2425	0.0555102	-4.1711	0.0290254	0.621239
gene-GTA08_BOTSDO13964	4386.97	3.98862	8769.95	2198.74	11.1025	0.00046994	0.103004		gene-GTA08_BOTSDO00416	456.583	865.531	47.6355	0.0550362	-4.18348	0.0343566	0.656714
gene-GTA08_BOTSDO04384	4323.04	3.98862	8642.09	2166.69	11.0813	0.000456949	0.103004		gene-GTA08_BOTSDO07307	2508.96	4758.42	259.488	0.0545324	-4.19674	0.0475599	0.755266
gene-GTA08_BOTSDO00409	1674.31	1.59545	3347.02	2097.86	11.0347	3.79957e-05	0.0449717		gene-GTA08_BOTSDO03986	1657.16	3143.83	170.485	0.0542284	-4.20481	0.0333876	0.64944
gene-GTA08_BOTSDO05969	834.02	0.797724	1667.24	2090	11.0293	3.61087e-05	0.0449717		gene-GTA08_BOTSDO11967	672.652	1276.36	68.9461	0.0540179	-4.21042	0.0288974	0.621239
gene-GTA08_BOTSDO07561	3290.1	3.98862	6576.21	1648.74	10.6872	0.000257927	0.0925098		gene-GTA08_BOTSDO10643	1396.87	2650.84	142.907	0.05391	-4.2133	0.0299803	0.631265
gene-GTA08_BOTSDO09567	3254.37	3.98862	6504.76	1630.83	10.6714	0.000252275	0.0925098		gene-GTA08_BOTSDO06534	344.218	653.336	35.0999	0.0537241	-4.21829	0.0380363	0.684732
gene-GTA08_BOTSDO07350	9358.21	11.9659	18704.5	1563.15	10.6102	0.00866587	0.377093		gene-GTA08_BOTSDO01909	407.979	774.59	41.3677	0.0534059	-4.22686	0.0346525	0.657595
gene-GTA08_BOTSDO05735	4757.11	7.17952	9507.05	1324.19	10.3709	0.000963187	0.150906		gene-GTA08_BOTSDO01439	521.712	990.773	52.6498	0.0531401	-4.23406	0.0307812	0.635095
gene-GTA08_BOTSDO04860	6341.56	9.57269	12673.6	1323.93	10.3706	0.00241422	0.219805		gene-GTA08_BOTSDO11553	937.668	1781.32	94.0175	0.0527797	-4.24387	0.0265331	0.599481
gene-GTA08_BOTSDO09048	2068.73	3.1909	4134.26	1295.64	10.3395	9.68426e-05	0.0674252		gene-GTA08_BOTSDO09246	741.371	1408.78	73.9604	0.0524996	-4.25155	0.0269915	0.60051
gene-GTA08_BOTSDO09577	6199.28	9.57269	12389	1294.2	10.3378	0.00227734	0.215721		gene-GTA08_BOTSDO13908	352.993	670.886	35.0999	0.0523187	-4.25653	0.036173	0.668974
gene-GTA08_BOTSDO04504	5117.29	7.97724	10226.6	1281.97	10.3241	0.00123032	0.15777		gene-GTA08_BOTSDO06509	646.213	1228.5	63.9319	0.0520408	-4.26421	0.0275875	0.610329
gene-GTA08_BOTSDO06806	1460.97	2.39317	2919.56	1219.95	10.2526	5.68241e-05	0.0560475		gene-GTA08_BOTSDO13467	558.065	1060.97	55.1569	0.0519871	-4.2657	0.0289837	0.621239
gene-GTA08_BOTSDO06389	3098.87	6.38179	6191.36	970.161	9.92208	0.000388848	0.101917		gene-GTA08_BOTSDO09892	432.537	822.453	42.6213	0.0518221	-4.27029	0.0322418	0.643531
gene-GTA08_BOTSDO00589	13026.8	29.5158	26024	881.699	9.78414	0.0329558	0.647879		gene-GTA08_BOTSDO01769	2725.94	5183.61	268.263	0.0517522	-4.27224	0.0481361	0.755622
gene-GTA08_BOTSDO02214	2692.09	6.38179	5377.8	842.679	9.71884	0.000313554	0.0976639		gene-GTA08_BOTSDO02221	678.179	1289.92	66.439	0.0515063	-4.27911	0.0267685	0.599585
gene-GTA08_BOTSDO13702	1005.3	2.39317	2008.21	839.143	9.71277	7.73423e-05	0.0645915		gene-GTA08_BOTSDO01952	410.144	780.174	40.1141	0.0514169	-4.28161	0.0327087	0.646118
gene-GTA08_BOTSDO06008	2317.5	5.58407	4629.42	829.041	9.6953	0.000218201	0.0914875		gene-GTA08_BOTSDO03705	743.707	1415.96	71.4533	0.0504628	-4.30864	0.0253441	0.590498
gene-GTA08_BOTSDO13174	946.386	2.39317	1890.38	789.905	9.62553	8.4946e-05	0.0645915		gene-GTA08_BOTSDO02900	301.198	573.564	28.832	0.0502682	-4.31421	0.0371869	0.680285
gene-GTA08_BOTSDO09049	1237.61	3.1909	2472.03	774.714	9.59752	8.73153e-05	0.0645915		gene-GTA08_BOTSDO06025	263.021	500.971	25.0713	0.0500455	-4.32062	0.0398329	0.692287
gene-GTA08_BOTSDO07625	605.643	1.59545	1209.69	758.214	9.56646	0.000138614	0.0863493		gene-GTA08_BOTSDO02893	526.441	1002.74	50.1427	0.0500057	-4.32176	0.02797	0.615183
gene-GTA08_BOTSDO02625	4094.09	11.1681	8177.01	732.173	9.51604	0.00119575	0.15777		gene-GTA08_BOTSDO13778	429.688	819.263	40.1141	0.0489637	-4.35214	0.0297606	0.630137
gene-GTA08_BOTSDO07623	563.649	1.59545	1125.7	705.571	9.46265	0.000166	0.0880231		gene-GTA08_BOTSDO08641	389.916	743.479	36.3534	0.0488964	-4.35413	0.0311987	0.63707
gene-GTA08_BOTSDO08937	272.423	0.797724	544.048	682	9.41363	0.000628708	0.120022		gene-GTA08_BOTSDO10725	694.476	1325.02	63.9319	0.0482498	-4.37333	0.0240094	0.571852
gene-GTA08_BOTSDO07972	2166.22	6.38179	4326.06	677.875	9.40488	0.000241021	0.0925098		gene-GTA08_BOTSDO04147	739.433	1411.17	67.6926	0.047969	-4.38175	0.0234255	0.569332
gene-GTA08_BOTSDO03164	1988.21	6.38179	3970.04	622.089	9.28098	0.000224158	0.0914875		gene-GTA08_BOTSDO05979	1070.15	2043.77	96.5246	0.0472287	-4.40419	0.0224405	0.56035
gene-GTA08_BOTSDO09069	1722.06	5.58407	3438.53	615.776	9.26626	0.000172918	0.0880231		gene-GTA08_BOTSDO05071	155.271	296.753	13.7892	0.046467	-4.42765	0.0493601	0.761703
gene-GTA08_BOTSDO09070	482.167	1.59545	962.739	603.429	9.23704	0.000248687	0.0925098		gene-GTA08_BOTSDO12276	1300.12	2484.91	115.328	0.0464114	-4.42938	0.0230027	0.565964
gene-GTA08_BOTSDO02300	3606.23	11.9659	7200.49	601.752	9.23303	0.00104727	0.151661		gene-GTA08_BOTSDO12303	226.611	433.164	20.0571	0.0463036	-4.43273	0.039233	0.690226
gene-GTA08_BOTSDO08329	3621.04	12.7636	7229.32	566.402	9.14568	0.00113635	0.15777		gene-GTA08_BOTSDO13938	879.263	1680.8	77.7211	0.0462404	-4.4347	0.0215372	0.547109
gene-GTA08_BOTSDO03881	1788.27	6.38179	3570.16	559.429	9.12781	0.000210876	0.0914875		gene-GTA08_BOTSDO09858	1503.54	2874.2	132.878	0.0462313	-4.43499	0.0245762	0.580607
gene-GTA08_BOTSDO06380	657.439	2.39317	1312.48	548.429	9.09916	0.000178485	0.0880231		gene-GTA08_BOTSDO06432	326.725	624.618	28.832	0.0461595	-4.43723	0.0316157	0.641859
gene-GTA08_BOTSDO06378	420.116	1.59545	838.636	525.643	9.03794	0.000357873	0.101917		gene-GTA08_BOTSDO08124	454.817	869.519	40.1141	0.0461337	-4.43804	0.0265002	0.599481
gene-GTA08_BOTSDO00095	965.36	3.98862	1926.73	483.057	8.91605	0.00015909	0.0880231		gene-GTA08_BOTSDO13246	2996.42	5730.85	261.995	0.0457167	-4.45114	0.0452765	0.739162
gene-GTA08_BOTSDO08313	13280	55.8407	26504.2	474.639	8.89069	0.0482422	0.756284		gene-GTA08_BOTSDO05296	216.81	414.816	18.8035	0.0453297	-4.4634	0.0392114	0.690226
gene-GTA08_BOTSDO09316	182.793	0.797724	364.788	457.286	8.83695	0.00172884	0.186015		gene-GTA08_BOTSDO00716	307.921	589.518	26.3249	0.0446549	-4.48504	0.0312157	0.63707
gene-GTA08_BOTSDO07441	180.286	0.797724	359.774	451	8.81698	0.00178748	0.186015		gene-GTA08_BOTSDO05316	518.122	992.369	43.8748	0.0442122	-4.49941	0.023365	0.569029
gene-GTA08_BOTSDO13437	6553.99	29.5158	13078.5	443.1	8.79149	0.00713248	0.353222		gene-GTA08_BOTSDO11859	919.947	1762.17	77.7211	0.0441053	-4.5029	0.019927	0.530013
gene-GTA08_BOTSDO07875	175.271	0.797724	349.745	438.429	8.7762	0.00191268	0.193491		gene-GTA08_BOTSDO12256	623.82	1194.99	52.6498	0.0440587	-4.50443	0.0215405	0.547109
gene-GTA08_BOTSDO09565	334.246	1.59545	666.897	418	8.70736	0.000653911	0.122525		gene-GTA08_BOTSDO13682	181.425	347.808	15.0428	0.0432503	-4.53115	0.0412636	0.700711
gene-GTA08_BOTSDO04213	5242.02	25.5272	10458.5	409.701	8.67843	0.00411803	0.274006		gene-GTA08_BOTSDO12108	742.282	1423.14	61.4248	0.0431614	-4.53411	0.0198025	0.530013
gene-GTA08_BOTSDO04859	154.588	0.797724	308.377	386.571	8.59459	0.00256639	0.222688		gene-GTA08_BOTSDO07674	717.895	1376.87	58.9176	0.0427909	-4.54655	0.0196955	0.530013
gene-GTA08_BOTSDO04187	1574.48	8.77496	3140.18	357.857	8.48324	0.00032355	0.0980766		gene-GTA08_BOTSDO03654	323.078	619.832	26.3249	0.042471	-4.55738	0.0283296	0.618652
gene-GTA08_BOTSDO06528	8544.42	47.8634	17041	356.033	8.47587	0.0189768	0.528655		gene-GTA08_BOTSDO01977	423.364	812.881	33.8463	0.0416375	-4.58597	0.0236355	0.571852
gene-GTA08_BOTSDO08382	279.716	1.59545	557.837	349.643	8.44974	0.00103425	0.151661		gene-GTA08_BOTSDO01855	927.639	1781.32	73.9604	0.0415201	-4.59005	0.0180841	0.516481
gene-GTA08_BOTSDO09060	2654.48	15.1568	5293.81	349.271	8.4482	0.000933151	0.150906		gene-GTA08_BOTSDO05511	1817.1	3490.04	144.16	0.0413061	-4.5975	0.0238499	0.571852
gene-GTA08_BOTSDO07164	545.016	3.1909	1086.84	340.607	8.41196	0.000401179	0.101917		gene-GTA08_BOTSDO12904	158.234	303.933	12.5357	0.0412448	-4.59964	0.0424479	0.708532
gene-GTA08_BOTSDO13178	11025.5	64.6156	21986.3	340.263	8.41051	0.0375305	0.682728		gene-GTA08_BOTSDO09111	902.055	1732.66	71.4533	0.0412391	-4.59984	0.0179038	0.516481
gene-GTA08_BOTSDO05091	1432.83	8.77496	2856.88	325.571	8.34683	0.000331452	0.0980766		gene-GTA08_BOTSDO04932	174.816	335.842	13.7892	0.0410587	-4.60617	0.039661	0.692287
gene-GTA08_BOTSDO04628	7493.31	47.8634	14938.8	312.112	8.28592	0.0143286	0.474685		gene-GTA08_BOTSDO01844	1783.71	3427.02	140.399	0.0409683	-4.60935	0.0231908	0.567272
gene-GTA08_BOTSDO10091	2376.99	16.7522	4737.23	282.782	8.14355	0.000968612	0.150906		gene-GTA08_BOTSDO02320	748.607	1438.3	58.9176	0.0409635	-4.60952	0.0181897	0.517533
gene-GTA08_BOTSDO02628	111.339	0.797724	221.881	278.143	8.11968	0.0052298	0.301951		gene-GTA08_BOTSDO00332	1211.29	2328.56	94.0175	0.0403759	-4.63036	0.01798	0.516481
gene-GTA08_BOTSDO07469	11763.1	84.5587	23441.7	277.224	8.11491	0.0496725	0.765526		gene-GTA08_BOTSDO13939	941.77	1810.83	72.7068	0.040151	-4.63842	0.0171336	0.506985
gene-GTA08_BOTSDO12898	110.713	0.797724	220.628	276.571	8.11151	0.00529072	0.302932		gene-GTA08_BOTSDO01670	880.63	1693.57	67.6926	0.0399704	-4.64492	0.0170526	0.506985
gene-GTA08_BOTSDO07967	4437.06	32.7067	8841.4	270.324	8.07855	0.00434301	0.277859		gene-GTA08_BOTSDO03632	212.764	409.232	16.2964	0.0398218	-4.6503	0.0336665	0.653144
gene-GTA08_BOTSDO10858	2903.37	21.5385	5785.21	268.598	8.0693	0.00162061	0.184438		gene-GTA08_BOTSDO05070	530.6	1021.09	40.1141	0.0392857	-4.66985	0.0193033	0.528655
gene-GTA08_BOTSDO12943	308.947	2.39317	615.501	257.19	8.00669	0.00121597	0.15777		gene-GTA08_BOTSDO00905	116.867	224.958	8.77496	0.0390071	-4.68012	0.0480496	0.755266
gene-GTA08_BOTSDO05936	787.923	6.38179	1569.47	245.929	7.9421	0.000451256	0.103004		gene-GTA08_BOTSDO04126	134.246	258.463	10.0285	0.0388007	-4.68777	0.0438401	0.723698
gene-GTA08_BOTSDO05313	5070.28	43.0771	10097.5	234.405	7.87286	0.00674865	0.34282		gene-GTA08_BOTSDO03610	169.004	325.471	12.5357	0.0385154	-4.69842	0.0375512	0.682728
gene-GTA08_BOTSDO03252	4597.57	39.0885	9156.05	234.239	7.87184	0.00547391	0.30852		gene-GTA08_BOTSDO02860	118.462	228.149	8.77496	0.0384615	-4.70044	0.0469357	0.748571
gene-GTA08_BOTSDO12759	91.9092	0.797724	183.021	229.429	7.8419	0.00763761	0.365987		gene-GTA08_BOTSDO05301	1169.24	2251.97	86.4961	0.038409	-4.70241	0.0164257	0.501068
gene-GTA08_BOTSDO09566	7535.3	65.4134	15005.2	229.39	7.84166	0.0187824	0.526797		gene-GTA08_BOTSDO04544	866.784	1669.64	63.9319	0.0382909	-4.70685	0.0159378	0.496925
gene-GTA08_BOTSDO00736	181.311	1.59545	361.027	226.286	7.822	0.00300794	0.23894		gene-GTA08_BOTSDO00426	1860.58	3585.77	135.385	0.0377562	-4.72714	0.0213004	0.54688
gene-GTA08_BOTSDO11589	10313.2	91.7383	20534.7	223.84	7.80632	0.0417209	0.704948		gene-GTA08_BOTSDO12103	396.925	765.017	28.832	0.0376881	-4.72975	0.0211893	0.545209
gene-GTA08_BOTSDO08794	805.872	7.17952	1604.56	223.492	7.80408	0.000514528	0.106841		gene-GTA08_BOTSDO08748	155.613	299.944	11.2821	0.037614	-4.73259	0.0385361	0.685664
gene-GTA08_BOTSDO08711	8644.82	78.177	17211.5	220.16	7.78241	0.028086	0.615605		gene-GTA08_BOTSDO13930	104.274	201.026	7.5214	0.037415	-4.74024	0.0493221	0.761703
gene-GTA08_BOTSDO06402	5729.03	51.8521	11406.2	219.976	7.7812	0.00961403	0.400675		gene-GTA08_BOTSDO08223	678.179	1307.47	48.8891	0.0373921	-4.74112	0.0161827	0.499108
gene-GTA08_BOTSDO09022	4948	45.4703	9850.52	216.637	7.75913	0.00694515	0.349799		gene-GTA08_BOTSDO03897	264.673	510.543	18.8035	0.0368304	-4.76296	0.0263765	0.599481
gene-GTA08_BOTSDO10523	4582.24	42.2794	9122.2	215.76	7.75328	0.00594728	0.325889		gene-GTA08_BOTSDO06132	195.955	378.121	13.7892	0.0364678	-4.77723	0.0318579	0.64247
gene-GTA08_BOTSDO11489	341.312	3.1909	679.433	212.929	7.73423	0.00131627	0.15777		gene-GTA08_BOTSDO02768	161.995	312.708	11.2821	0.0360787	-4.79271	0.0357536	0.667913
gene-GTA08_BOTSDO09575	1259.55	11.9659	2507.13	209.524	7.71097	0.000583111	0.11875		gene-GTA08_BOTSDO06666	201.14	388.492	13.7892	0.0354943	-4.81627	0.0302669	0.634052
gene-GTA08_BOTSDO00957	5023.78	47.8634	9999.7	208.921	7.70682	0.00745908	0.363392		gene-GTA08_BOTSDO01330	678.692	1312.26	45.1284	0.0343899	-4.86187	0.014175	0.472244
gene-GTA08_BOTSDO08150	7373.42	72.5929	14674.2	202.144	7.65924	0.0197147	0.530013		gene-GTA08_BOTSDO11031	150.998	291.967	10.0285	0.0343482	-4.86362	0.0354129	0.664258
gene-GTA08_BOTSDO02791	1026.84	10.3704	2043.31	197.033	7.62229	0.000596228	0.11875		gene-GTA08_BOTSDO07597	1398.13	2703.49	92.7639	0.0343127	-4.86511	0.0147801	0.48459
gene-GTA08_BOTSDO07900	3706.74	37.493	7375.98	196.729	7.62007	0.00420858	0.275208		gene-GTA08_BOTSDO01922	302.793	585.529	20.0571	0.0342546	-4.86756	0.0219012	0.551981
gene-GTA08_BOTSDO08183	5819.51	59.8293	11579.2	193.537	7.59647	0.0113149	0.425153		gene-GTA08_BOTSDO00350	881.998	1706.33	57.6641	0.0337942	-4.88708	0.0130145	0.457065
gene-GTA08_BOTSDO08564	6791.82	70.1997	13513.4	192.5	7.58871	0.0166297	0.503398		gene-GTA08_BOTSDO00886	134.416	260.058	8.77496	0.0337423	-4.8893	0.0375248	0.682728
gene-GTA08_BOTSDO09622	76.2396	0.797724	151.682	190.143	7.57094	0.0107095	0.415094		gene-GTA08_BOTSDO12745	519.888	1005.93	33.8463	0.0336468	-4.89339	0.0153929	0.493404
gene-GTA08_BOTSDO11906	6169.77	64.6156	12274.9	189.968	7.56961	0.0132455	0.457065		gene-GTA08_BOTSDO13610	3416.71	6611.54	221.881	0.0335597	-4.89713	0.0360816	0.668974
gene-GTA08_BOTSDO05304	446.156	4.78634	887.525	185.429	7.53472	0.00112537	0.15777		gene-GTA08_BOTSDO00887	116.639	225.756	7.5214	0.0333165	-4.90762	0.040692	0.695179
gene-GTA08_BOTSDO09616	1034.76	11.1681	2058.36	184.306	7.52596	0.00066252	0.122525		gene-GTA08_BOTSDO01602	98.0631	189.858	6.26783	0.0330132	-4.92081	0.0451516	0.739003
gene-GTA08_BOTSDO10418	72.4789	0.797724	144.16	180.714	7.49757	0.0116722	0.43522		gene-GTA08_BOTSDO01731	137.607	266.44	8.77496	0.0329341	-4.92427	0.0359624	0.668974
gene-GTA08_BOTSDO11945	142.451	1.59545	283.306	177.571	7.47226	0.00517234	0.301576		gene-GTA08_BOTSDO07439	158.177	306.326	10.0285	0.0327381	-4.93289	0.0324651	0.644726
gene-GTA08_BOTSDO07016	834.647	9.57269	1659.72	173.381	7.4378	0.000747425	0.134038		gene-GTA08_BOTSDO02033	118.633	229.745	7.5214	0.0327381	-4.93289	0.0394973	0.690532
gene-GTA08_BOTSDO13193	549.746	6.38179	1093.11	171.286	7.42026	0.00100908	0.151183		gene-GTA08_BOTSDO13523	2117.79	4102.69	132.878	0.032388	-4.9484	0.0193507	0.528655
gene-GTA08_BOTSDO00381	137.436	1.59545	273.277	171.286	7.42026	0.00558389	0.313227		gene-GTA08_BOTSDO08756	163.761	317.494	10.0285	0.0315865	-4.98455	0.0303955	0.634101
gene-GTA08_BOTSDO07902	805.188	9.57269	1600.8	167.226	7.38566	0.000801019	0.139424		gene-GTA08_BOTSDO07933	2048.61	3971.87	125.357	0.0315611	-4.98571	0.0179837	0.516481
gene-GTA08_BOTSDO13644	714.533	8.77496	1420.29	161.857	7.33858	0.000894088	0.150906		gene-GTA08_BOTSDO11714	1134.93	2200.92	68.9461	0.031326	-4.99649	0.011741	0.43522
gene-GTA08_BOTSDO13435	128.035	1.59545	254.474	159.5	7.31741	0.006482	0.340982		gene-GTA08_BOTSDO02825	413.791	802.51	25.0713	0.0312411	-5.00041	0.015719	0.494815
gene-GTA08_BOTSDO00262	7424.47	95.7269	14753.2	154.118	7.26789	0.0251936	0.590498		gene-GTA08_BOTSDO01701	1184.45	2297.45	71.4533	0.0311012	-5.00689	0.0117474	0.43522
gene-GTA08_BOTSDO08563	3122.92	40.6839	6205.15	152.521	7.25286	0.00395084	0.271873		gene-GTA08_BOTSDO04836	771.456	1496.53	46.382	0.030993	-5.01191	0.0115716	0.433421
gene-GTA08_BOTSDO01579	58.6897	0.797724	116.582	146.143	7.19124	0.0163162	0.501068		gene-GTA08_BOTSDO07550	1754.2	3403.09	105.3	0.0309423	-5.01427	0.0149581	0.486385
gene-GTA08_BOTSDO08540	1052.65	14.359	2090.95	145.619	7.18606	0.00096488	0.150906		gene-GTA08_BOTSDO06978	125.414	243.306	7.5214	0.0309133	-5.01563	0.035777	0.667913
gene-GTA08_BOTSDO03552	232.878	3.1909	462.566	144.964	7.17955	0.00335515	0.25224		gene-GTA08_BOTSDO03560	84.2738	163.533	5.01427	0.030662	-5.0274	0.0462892	0.745414
gene-GTA08_BOTSDO09491	58.0629	0.797724	115.328	144.571	7.17564	0.0165801	0.503185		gene-GTA08_BOTSDO08733	1360.75	2641.26	80.2282	0.0303749	-5.04097	0.0120019	0.440706
gene-GTA08_BOTSDO09620	173.562	2.39317	344.731	144.048	7.1704	0.00488207	0.294817		gene-GTA08_BOTSDO03981	301.939	586.327	17.5499	0.029932	-5.06217	0.0182489	0.517971
gene-GTA08_BOTSDO00622	748.55	10.3704	1486.73	143.363	7.16353	0.00105071	0.151661		gene-GTA08_BOTSDO10601	303.135	588.72	17.5499	0.0298103	-5.06805	0.018098	0.516481
gene-GTA08_BOTSDO07901	622.396	8.77496	1236.02	140.857	7.13809	0.00121159	0.15777		gene-GTA08_BOTSDO00110	2406.51	4673.87	139.146	0.029771	-5.06995	0.019888	0.530013
gene-GTA08_BOTSDO05268	8551.83	122.85	16980.8	138.224	7.11087	0.0387943	0.68841		gene-GTA08_BOTSDO01414	216.867	421.198	12.5357	0.0297619	-5.07039	0.02303	0.565964
gene-GTA08_BOTSDO07297	2510.44	36.6953	4984.18	135.826	7.08562	0.00299729	0.23894		gene-GTA08_BOTSDO00515	239.032	464.275	13.7892	0.0297005	-5.07337	0.0213694	0.547109
gene-GTA08_BOTSDO05952	647.239	9.57269	1284.91	134.226	7.06852	0.0012675	0.15777		gene-GTA08_BOTSDO11607	1202.74	2336.53	68.9461	0.0295079	-5.08276	0.0108487	0.418257
gene-GTA08_BOTSDO06299	3699.84	55.043	7344.65	133.435	7.05999	0.00667301	0.342657		gene-GTA08_BOTSDO03475	919.776	1786.9	52.6498	0.0294643	-5.08489	0.0104022	0.411776
gene-GTA08_BOTSDO05276	406.839	6.38179	807.297	126.5	6.98299	0.00209485	0.204915		gene-GTA08_BOTSDO07992	262.793	510.543	15.0428	0.0294643	-5.08489	0.0197273	0.530013
gene-GTA08_BOTSDO01707	3041.89	47.8634	6035.92	126.107	6.97851	0.00479146	0.292738		gene-GTA08_BOTSDO01846	223.249	433.962	12.5357	0.0288866	-5.11346	0.0217061	0.550135
gene-GTA08_BOTSDO01181	709.462	11.1681	1407.76	126.051	6.97786	0.00131964	0.15777		gene-GTA08_BOTSDO02767	248.605	483.421	13.7892	0.0285243	-5.13167	0.0197006	0.530013
gene-GTA08_BOTSDO04137	50.5415	0.797724	100.285	125.714	6.974	0.0202542	0.5339		gene-GTA08_BOTSDO09971	1228.04	2388.39	67.6926	0.0283424	-5.14089	0.0102449	0.411776
gene-GTA08_BOTSDO07558	149.117	2.39317	295.842	123.619	6.94976	0.00680897	0.344406		gene-GTA08_BOTSDO11901	91.0545	177.095	5.01427	0.028314	-5.14234	0.0408351	0.695179
gene-GTA08_BOTSDO06446	840.402	13.5613	1667.24	122.941	6.94182	0.00128033	0.15777		gene-GTA08_BOTSDO08019	69.288	134.815	3.7607	0.0278952	-5.16384	0.0479906	0.755266
gene-GTA08_BOTSDO05486	1081.83	17.5499	2146.11	122.286	6.93411	0.00128453	0.15777		gene-GTA08_BOTSDO01878	116.012	225.756	6.26783	0.0277638	-5.17065	0.0337885	0.653417
gene-GTA08_BOTSDO01623	1963.37	31.909	3894.83	122.061	6.93146	0.00227823	0.215721		gene-GTA08_BOTSDO02321	865.189	1684	46.382	0.0275428	-5.18218	0.00937333	0.393647
gene-GTA08_BOTSDO11385	539.034	8.77496	1069.29	121.857	6.92905	0.0016887	0.186015		gene-GTA08_BOTSDO04036	398.748	776.185	21.3106	0.0274556	-5.18676	0.0133462	0.459202
gene-GTA08_BOTSDO05847	195.271	3.1909	387.352	121.393	6.92354	0.00505905	0.300667		gene-GTA08_BOTSDO11171	189.289	368.549	10.0285	0.0272109	-5.19967	0.0228894	0.565964
gene-GTA08_BOTSDO01553	2237.16	36.6953	4437.62	120.932	6.91805	0.00286615	0.233065		gene-GTA08_BOTSDO09524	71.2823	138.804	3.7607	0.0270936	-5.2059	0.0459976	0.743107
gene-GTA08_BOTSDO08873	241.425	3.98862	478.862	120.057	6.90758	0.00399249	0.273151		gene-GTA08_BOTSDO13300	71.6812	139.602	3.7607	0.0269388	-5.21417	0.0456125	0.741191
gene-GTA08_BOTSDO07895	2686.16	44.6725	5327.66	119.26	6.89797	0.00407247	0.274006		gene-GTA08_BOTSDO07452	432.879	843.194	22.5642	0.0267604	-5.22376	0.0121692	0.443184
gene-GTA08_BOTSDO11770	569.518	9.57269	1129.46	117.988	6.8825	0.00169401	0.186015		gene-GTA08_BOTSDO09859	168.719	328.662	8.77496	0.026699	-5.22707	0.0244754	0.579382
gene-GTA08_BOTSDO11760	189.63	3.1909	376.07	117.857	6.8809	0.00540728	0.306223		gene-GTA08_BOTSDO01891	1785.02	3477.28	92.7639	0.0266772	-5.22825	0.0121426	0.443184
gene-GTA08_BOTSDO06608	5602.64	94.9292	11110.4	117.038	6.87084	0.0171008	0.506985		gene-GTA08_BOTSDO13577	4844.24	9440.27	248.206	0.0262923	-5.24922	0.04268	0.710493
gene-GTA08_BOTSDO09848	6443.84	110.086	12777.6	116.069	6.85884	0.023197	0.567272		gene-GTA08_BOTSDO04783	294.702	574.361	15.0428	0.0261905	-5.25481	0.0154973	0.493404
gene-GTA08_BOTSDO10200	731.57	12.7636	1450.38	113.634	6.82825	0.00152804	0.177313		gene-GTA08_BOTSDO06030	817.211	1593.05	41.3677	0.0259675	-5.26715	0.00860141	0.376232
gene-GTA08_BOTSDO10674	5419.79	96.5246	10743.1	111.299	6.79829	0.0168186	0.505021		gene-GTA08_BOTSDO07547	1193.17	2326.16	60.1712	0.0258671	-5.27274	0.00874946	0.377951
gene-GTA08_BOTSDO04497	4595.92	82.1656	9109.67	110.87	6.79272	0.0124077	0.449106		gene-GTA08_BOTSDO02266	99.8295	194.645	5.01427	0.0257611	-5.27866	0.0349839	0.658298
gene-GTA08_BOTSDO01192	87.9206	1.59545	174.246	109.214	6.77102	0.0134701	0.460785		gene-GTA08_BOTSDO02847	2558.81	4989.76	127.864	0.0256252	-5.28629	0.017472	0.512838
gene-GTA08_BOTSDO03987	685.188	12.7636	1357.61	106.366	6.73289	0.00175346	0.186015		gene-GTA08_BOTSDO08032	75.6698	147.579	3.7607	0.0254826	-5.29434	0.0419896	0.704948
gene-GTA08_BOTSDO07890	5821.28	108.49	11534.1	106.314	6.73219	0.0203342	0.5339		gene-GTA08_BOTSDO05179	329.631	642.966	16.2964	0.0253456	-5.30212	0.0136435	0.463183
gene-GTA08_BOTSDO07624	85.4135	1.59545	169.231	106.071	6.72889	0.0141828	0.472244		gene-GTA08_BOTSDO08015	230.2	449.119	11.2821	0.0251205	-5.31499	0.0177792	0.516481
gene-GTA08_BOTSDO07331	127.807	2.39317	253.22	105.81	6.72533	0.00937889	0.393647		gene-GTA08_BOTSDO00382	102.621	200.229	5.01427	0.0250427	-5.31947	0.0333596	0.64944
gene-GTA08_BOTSDO11645	1180.75	22.3363	2339.15	104.724	6.71046	0.00170047	0.186015		gene-GTA08_BOTSDO05861	334.417	652.538	16.2964	0.0249738	-5.32344	0.013226	0.457065
gene-GTA08_BOTSDO00293	3862.58	73.3906	7651.77	104.261	6.70405	0.0097525	0.403604		gene-GTA08_BOTSDO08828	334.816	653.336	16.2964	0.0249433	-5.3252	0.013192	0.457065
gene-GTA08_BOTSDO02083	3328.79	63.8179	6593.76	103.321	6.691	0.00737673	0.363392		gene-GTA08_BOTSDO02339	496.925	970.032	23.8178	0.0245536	-5.34792	0.00979621	0.404
gene-GTA08_BOTSDO09573	788.55	15.1568	1561.94	103.053	6.68724	0.00172995	0.186015		gene-GTA08_BOTSDO00551	183.875	358.976	8.77496	0.0244444	-5.35435	0.020631	0.5355
gene-GTA08_BOTSDO13958	5583.73	108.49	11059	101.935	6.6715	0.0194978	0.529303		gene-GTA08_BOTSDO07451	78.8607	153.961	3.7607	0.0244264	-5.35542	0.0393644	0.690247
gene-GTA08_BOTSDO09617	450.03	8.77496	891.286	101.571	6.66635	0.00258887	0.222688		gene-GTA08_BOTSDO08820	1091.46	2131.52	51.3962	0.0241125	-5.37408	0.00761894	0.365987
gene-GTA08_BOTSDO01708	1104.51	21.5385	2187.47	101.561	6.6662	0.0017446	0.186015		gene-GTA08_BOTSDO00012	133.163	260.058	6.26783	0.0241017	-5.37472	0.0262797	0.599481
gene-GTA08_BOTSDO09658	1689.41	34.3021	3344.51	97.5017	6.60735	0.00259377	0.222688		gene-GTA08_BOTSDO06679	2524.28	4930.73	117.835	0.0238981	-5.38696	0.015593	0.493404
gene-GTA08_BOTSDO01653	466.099	9.57269	922.625	96.381	6.59068	0.00270806	0.227323		gene-GTA08_BOTSDO11504	1074.48	2098.81	50.1427	0.023891	-5.38739	0.00748285	0.363392
gene-GTA08_BOTSDO12875	38.0059	0.797724	75.214	94.2857	6.55897	0.0296317	0.629661		gene-GTA08_BOTSDO10230	82.4505	161.14	3.7607	0.023338	-5.42117	0.0366668	0.673894
gene-GTA08_BOTSDO10438	1474.71	31.1112	2918.3	93.8022	6.55155	0.00236605	0.217089		gene-GTA08_BOTSDO01877	55.4988	108.49	2.50713	0.0231092	-5.43539	0.0471761	0.750506
gene-GTA08_BOTSDO11247	1706.9	36.6953	3377.11	92.0311	6.52405	0.0028746	0.233065		gene-GTA08_BOTSDO08773	2937.39	5744.41	130.371	0.0226953	-5.46147	0.0179282	0.516481
gene-GTA08_BOTSDO00735	36.7523	0.797724	72.7068	91.1429	6.51006	0.0309308	0.635585		gene-GTA08_BOTSDO00477	1596.25	3122.29	70.1997	0.0224834	-5.475	0.00837412	0.373546
gene-GTA08_BOTSDO06066	6607.89	143.59	13072.2	91.0381	6.5084	0.0305666	0.634101		gene-GTA08_BOTSDO04125	714.875	1398.41	31.3392	0.0224106	-5.47968	0.00705702	0.352434
gene-GTA08_BOTSDO01276	254.132	5.58407	502.68	90.0204	6.49218	0.00536306	0.305179		gene-GTA08_BOTSDO02849	1607.81	3145.43	70.1997	0.022318	-5.48565	0.00833348	0.373546
gene-GTA08_BOTSDO08362	934.876	20.7408	1849.01	89.1484	6.47814	0.00211446	0.205138		gene-GTA08_BOTSDO07678	605.871	1185.42	26.3249	0.0222073	-5.49282	0.00749135	0.363392
gene-GTA08_BOTSDO09873	178.747	3.98862	353.506	88.6286	6.4697	0.00790734	0.367487		gene-GTA08_BOTSDO11702	174.075	340.628	7.5214	0.022081	-5.50105	0.0191979	0.528655
gene-GTA08_BOTSDO03930	4927.83	111.681	9743.97	87.248	6.44705	0.0181091	0.516481		gene-GTA08_BOTSDO07677	1554.08	3041.72	66.439	0.0218426	-5.51671	0.0078163	0.367487
gene-GTA08_BOTSDO10351	34.8719	0.797724	68.9461	86.4286	6.43344	0.0330617	0.647879		gene-GTA08_BOTSDO05047	117.778	230.542	5.01427	0.0217499	-5.52285	0.026103	0.599481
gene-GTA08_BOTSDO13465	4008.16	92.536	7923.79	85.6293	6.42003	0.0131392	0.457065		gene-GTA08_BOTSDO13953	530.6	1038.64	22.5642	0.0217248	-5.52451	0.00781523	0.367487
gene-GTA08_BOTSDO04416	6832.56	157.949	13507.2	85.5159	6.41812	0.0346688	0.657595		gene-GTA08_BOTSDO09850	1150.43	2251.97	48.8891	0.0217094	-5.52553	0.00651415	0.341157
gene-GTA08_BOTSDO08388	5060.36	117.265	10003.5	85.3061	6.41458	0.0194231	0.528655		gene-GTA08_BOTSDO04788	2174.48	4257.45	91.5103	0.0214942	-5.53991	0.011034	0.420195
gene-GTA08_BOTSDO11570	3423.26	79.7724	6766.75	84.8257	6.40643	0.0099543	0.408015		gene-GTA08_BOTSDO11815	3670.84	7187.49	154.189	0.0214524	-5.54272	0.0233006	0.56863
gene-GTA08_BOTSDO08523	237.209	5.58407	468.834	83.9592	6.39162	0.0062816	0.334868		gene-GTA08_BOTSDO13198	335.158	656.527	13.7892	0.0210033	-5.57324	0.0104016	0.411776
gene-GTA08_BOTSDO03216	33.6184	0.797724	66.439	83.2857	6.38	0.034621	0.657595		gene-GTA08_BOTSDO13888	4152.84	8135.19	170.485	0.0209565	-5.57646	0.0272298	0.604676
gene-GTA08_BOTSDO03964	6758.94	161.14	13356.7	82.889	6.37311	0.0348516	0.658298		gene-GTA08_BOTSDO09905	306.611	600.686	12.5357	0.0208689	-5.5825	0.0110764	0.420195
gene-GTA08_BOTSDO09002	66.61	1.59545	131.624	82.5	6.36632	0.0214548	0.547109		gene-GTA08_BOTSDO03491	468.492	918.18	18.8035	0.0204791	-5.6097	0.00777154	0.367487
gene-GTA08_BOTSDO03571	824.163	19.9431	1628.38	81.6514	6.35141	0.00248341	0.222679		gene-GTA08_BOTSDO01505	413.392	810.488	16.2964	0.0201069	-5.63617	0.00829766	0.373546
gene-GTA08_BOTSDO02024	721.427	17.5499	1425.3	81.2143	6.34366	0.00262075	0.22316		gene-GTA08_BOTSDO02111	2080.12	4078.76	81.4818	0.0199771	-5.64551	0.00937299	0.393647
gene-GTA08_BOTSDO09568	4958.31	121.254	9795.37	80.7838	6.33599	0.0198582	0.530013		gene-GTA08_BOTSDO10310	64.2738	126.04	2.50713	0.0198915	-5.6517	0.0383313	0.685664
gene-GTA08_BOTSDO06815	423.876	10.3704	837.382	80.7473	6.33534	0.00381128	0.265355		gene-GTA08_BOTSDO01758	1959.32	3843.43	75.214	0.0195695	-5.67525	0.00844081	0.373546
gene-GTA08_BOTSDO08239	96.4676	2.39317	190.542	79.619	6.31504	0.0161449	0.499108		gene-GTA08_BOTSDO12189	953.508	1870.66	36.3534	0.0194334	-5.68531	0.00529799	0.302932
gene-GTA08_BOTSDO09639	863.821	21.5385	1706.1	79.2116	6.30764	0.00258383	0.222688		gene-GTA08_BOTSDO04526	67.0658	131.624	2.50713	0.0190476	-5.71425	0.0359926	0.668974
gene-GTA08_BOTSDO02023	5956.04	152.365	11759.7	77.181	6.27017	0.0290137	0.621239		gene-GTA08_BOTSDO10651	877.439	1722.29	32.5927	0.0189241	-5.72363	0.00510595	0.300667
gene-GTA08_BOTSDO05267	747.296	19.1454	1475.45	77.0655	6.26801	0.00281043	0.233065		gene-GTA08_BOTSDO03852	202.793	398.064	7.5214	0.0188949	-5.72586	0.0140187	0.47138
gene-GTA08_BOTSDO14120	248.263	6.38179	490.144	76.8036	6.2631	0.00671291	0.342657		gene-GTA08_BOTSDO01794	444.503	872.71	16.2964	0.0186733	-5.74288	0.00705499	0.352434
gene-GTA08_BOTSDO09460	6348.74	164.331	12533.2	76.2677	6.253	0.0331538	0.648609		gene-GTA08_BOTSDO04928	69.8578	137.209	2.50713	0.0182724	-5.77419	0.0338412	0.653417
gene-GTA08_BOTSDO13426	4321.04	114.075	8528.01	74.7582	6.22416	0.0173691	0.511395		gene-GTA08_BOTSDO11387	71.8521	141.197	2.50713	0.0177563	-5.81553	0.0324085	0.644726
gene-GTA08_BOTSDO01290	7684.93	204.217	15165.6	74.2623	6.21456	0.0497589	0.765861		gene-GTA08_BOTSDO08023	215.955	424.389	7.5214	0.0177229	-5.81824	0.0122658	0.445332
gene-GTA08_BOTSDO10966	6665.95	179.488	13152.4	73.2775	6.1953	0.0378414	0.684732		gene-GTA08_BOTSDO03896	884.163	1738.24	30.0856	0.0173081	-5.85241	0.00441834	0.279655
gene-GTA08_BOTSDO04257	6117.4	166.724	12068.1	72.3835	6.17759	0.0324356	0.644726		gene-GTA08_BOTSDO00884	1341.6	2638.07	45.1284	0.0171066	-5.86931	0.00475902	0.292738
gene-GTA08_BOTSDO07629	233.847	6.38179	461.312	72.2857	6.17564	0.00768345	0.366699		gene-GTA08_BOTSDO03804	2040.12	4012.55	67.6926	0.0168702	-5.88938	0.00712908	0.353222
gene-GTA08_BOTSDO06745	1602.68	43.8748	3161.49	72.0571	6.17107	0.00390994	0.270632		gene-GTA08_BOTSDO12422	76.2396	149.972	2.50713	0.0167173	-5.90251	0.0295285	0.628596
gene-GTA08_BOTSDO03988	598.806	16.7522	1180.86	70.4898	6.13934	0.00361547	0.257787		gene-GTA08_BOTSDO03710	157.266	309.517	5.01427	0.0162003	-5.94784	0.015	0.486412
gene-GTA08_BOTSDO06507	613.621	17.5499	1209.69	68.9286	6.10703	0.00369137	0.261193		gene-GTA08_BOTSDO02612	826.043	1625.76	26.3249	0.0161923	-5.94854	0.00402162	0.273562
gene-GTA08_BOTSDO02501	445.757	12.7636	878.75	68.8482	6.10535	0.00462147	0.287894		gene-GTA08_BOTSDO12265	1771.63	3486.85	56.4105	0.0161781	-5.94982	0.00562038	0.313787
gene-GTA08_BOTSDO11646	688.778	19.9431	1357.61	68.0743	6.08904	0.00354727	0.256009		gene-GTA08_BOTSDO03575	1876.19	3693.46	58.9176	0.0159519	-5.97013	0.00589303	0.325889
gene-GTA08_BOTSDO04864	1015.73	29.5158	2001.95	67.8263	6.08377	0.00331715	0.25224		gene-GTA08_BOTSDO04588	4197.4	8264.42	130.371	0.015775	-5.98622	0.0200579	0.532299
gene-GTA08_BOTSDO12331	6593.76	193.049	12994.5	67.3117	6.07279	0.0399924	0.692287		gene-GTA08_BOTSDO12616	127.522	251.283	3.7607	0.014966	-6.06217	0.0169393	0.505021
gene-GTA08_BOTSDO00584	1054.14	31.1112	2077.16	66.7656	6.06103	0.00342341	0.25224		gene-GTA08_BOTSDO06242	85.0146	167.522	2.50713	0.014966	-6.06217	0.0247099	0.582602
gene-GTA08_BOTSDO10539	3642.18	107.693	7176.67	66.6402	6.05832	0.0149475	0.486385		gene-GTA08_BOTSDO08822	1283.2	2528.79	37.607	0.0148716	-6.0713	0.00370737	0.261193
gene-GTA08_BOTSDO06148	53.4475	1.59545	105.3	66	6.04439	0.0297006	0.629992		gene-GTA08_BOTSDO01978	4295.4	8465.45	125.357	0.014808	-6.07748	0.0193465	0.528655
gene-GTA08_BOTSDO06692	2448.56	73.3906	4823.72	65.7267	6.03841	0.00793295	0.367487		gene-GTA08_BOTSDO13585	1118.35	2204.11	32.5927	0.0147872	-6.0795	0.00347551	0.252369
gene-GTA08_BOTSDO11733	3394.71	102.906	6686.52	64.9767	6.02185	0.0136576	0.463183		gene-GTA08_BOTSDO13890	1080.23	2129.13	31.3392	0.0147193	-6.08615	0.00342194	0.25224
gene-GTA08_BOTSDO00248	3495.11	106.895	6883.33	64.3934	6.00884	0.0145181	0.478652		gene-GTA08_BOTSDO01980	1693.28	3337.68	48.8891	0.0146476	-6.09319	0.00458063	0.286859
gene-GTA08_BOTSDO10589	572.253	17.5499	1126.96	64.2143	6.00482	0.00430069	0.277859		gene-GTA08_BOTSDO02431	1824.39	3596.14	52.6498	0.0146406	-6.09388	0.00500115	0.300475
gene-GTA08_BOTSDO08693	259.089	7.97724	510.202	63.9571	5.99903	0.00816946	0.371899		gene-GTA08_BOTSDO02647	565.358	1114.42	16.2964	0.0146232	-6.0956	0.00412073	0.274006
gene-GTA08_BOTSDO02543	360.97	11.1681	710.772	63.6429	5.99193	0.00616351	0.333111		gene-GTA08_BOTSDO04951	349.631	689.234	10.0285	0.0145503	-6.10281	0.00609741	0.33105
gene-GTA08_BOTSDO11525	51.5672	1.59545	101.539	63.6429	5.99193	0.0312183	0.63707		gene-GTA08_BOTSDO12953	3106.57	6124.13	89.0032	0.0145332	-6.1045	0.0109655	0.420195
gene-GTA08_BOTSDO13229	334.873	10.3704	659.376	63.5824	5.99056	0.00657647	0.342059		gene-GTA08_BOTSDO08537	44.1027	86.9519	1.25357	0.0144168	-6.11611	0.0404088	0.693157
gene-GTA08_BOTSDO12221	1306.9	41.4816	2572.32	62.011	5.95445	0.00419843	0.275208		gene-GTA08_BOTSDO12292	354.019	698.009	10.0285	0.0143673	-6.12106	0.00592617	0.325889
gene-GTA08_BOTSDO05947	125.471	3.98862	246.953	61.9143	5.9522	0.0163559	0.501068		gene-GTA08_BOTSDO08151	2675.68	5276.15	75.214	0.0142555	-6.13234	0.00838412	0.373546
gene-GTA08_BOTSDO08735	1240.92	39.8862	2441.95	61.2229	5.936	0.004168	0.275208		gene-GTA08_BOTSDO06510	133.904	264.047	3.7607	0.0142426	-6.13365	0.0154126	0.493404
gene-GTA08_BOTSDO00398	2249.24	73.3906	4425.09	60.295	5.91397	0.00790585	0.367487		gene-GTA08_BOTSDO13635	44.9005	88.5474	1.25357	0.014157	-6.14234	0.0394849	0.690532
gene-GTA08_BOTSDO04277	146.553	4.78634	288.32	60.2381	5.9126	0.0147314	0.484336		gene-GTA08_BOTSDO05984	45.2993	89.3451	1.25357	0.0140306	-6.15528	0.0390351	0.690226
gene-GTA08_BOTSDO07572	390.6	12.7636	768.436	60.2054	5.91182	0.00625771	0.334868		gene-GTA08_BOTSDO11689	45.2993	89.3451	1.25357	0.0140306	-6.15528	0.0390351	0.690226
gene-GTA08_BOTSDO05117	805.416	26.3249	1584.51	60.1905	5.91146	0.00409801	0.274006		gene-GTA08_BOTSDO00156	237.665	469.062	6.26783	0.0133625	-6.22567	0.00799834	0.368359
gene-GTA08_BOTSDO11761	558.236	18.3477	1098.12	59.8509	5.9033	0.00487389	0.294817		gene-GTA08_BOTSDO00738	48.4902	95.7269	1.25357	0.0130952	-6.25481	0.0357008	0.667913
gene-GTA08_BOTSDO04104	4486.91	149.972	8823.85	58.8366	5.87864	0.0239845	0.571852		gene-GTA08_BOTSDO00783	291.739	575.957	7.5214	0.013059	-6.25882	0.00630571	0.334868
gene-GTA08_BOTSDO05965	615.216	20.7408	1209.69	58.3242	5.86602	0.00479817	0.292738		gene-GTA08_BOTSDO00394	99.3736	196.24	2.50713	0.0127758	-6.29044	0.0188368	0.527073
gene-GTA08_BOTSDO09919	2481.09	84.5587	4877.63	57.6833	5.85008	0.00971773	0.403576		gene-GTA08_BOTSDO11445	50.0857	98.9178	1.25357	0.0126728	-6.30212	0.0341911	0.656714
gene-GTA08_BOTSDO09104	45.9261	1.59545	90.2568	56.5714	5.822	0.0365139	0.673175		gene-GTA08_BOTSDO04773	201.938	398.862	5.01427	0.0125714	-6.31371	0.00887221	0.38186
gene-GTA08_BOTSDO08566	5236.6	182.679	10290.5	56.3313	5.81586	0.0316944	0.642355		gene-GTA08_BOTSDO01958	102.963	203.42	2.50713	0.0123249	-6.34228	0.017663	0.514925
gene-GTA08_BOTSDO07190	90.5987	3.1909	178.006	55.7857	5.80182	0.0237152	0.571852		gene-GTA08_BOTSDO04745	212.309	419.603	5.01427	0.01195	-6.38684	0.00794835	0.367487
gene-GTA08_BOTSDO13838	89.9719	3.1909	176.753	55.3929	5.79163	0.0240024	0.571852		gene-GTA08_BOTSDO01705	479.888	948.494	11.2821	0.0118947	-6.39353	0.00346091	0.252369
gene-GTA08_BOTSDO04760	3027.48	109.288	5945.67	54.4035	5.76563	0.014204	0.472244		gene-GTA08_BOTSDO04005	321.255	634.988	7.5214	0.0118449	-6.39959	0.00506039	0.300667
gene-GTA08_BOTSDO05964	110.428	3.98862	216.867	54.3714	5.76478	0.0208333	0.53871		gene-GTA08_BOTSDO05896	54.0743	106.895	1.25357	0.0117271	-6.41401	0.0307996	0.635095
gene-GTA08_BOTSDO04289	44.0458	1.59545	86.4961	54.2143	5.7606	0.0385816	0.685664		gene-GTA08_BOTSDO06770	54.4732	107.693	1.25357	0.0116402	-6.42474	0.0304872	0.634101
gene-GTA08_BOTSDO11823	2849.81	103.704	5595.92	53.9604	5.75383	0.0131039	0.457065		gene-GTA08_BOTSDO00662	54.872	108.49	1.25357	0.0115546	-6.43539	0.0301792	0.633335
gene-GTA08_BOTSDO03718	2988.62	109.288	5867.94	53.6924	5.74665	0.0141689	0.472244		gene-GTA08_BOTSDO01770	111.738	220.97	2.50713	0.0113461	-6.46167	0.0151747	0.490731
gene-GTA08_BOTSDO11324	1718.81	63.0202	3374.6	53.5479	5.74276	0.0067165	0.342657		gene-GTA08_BOTSDO03848	448.15	886.271	10.0285	0.0113154	-6.46557	0.00343111	0.25224
gene-GTA08_BOTSDO09050	326.269	11.9659	640.572	53.5333	5.74237	0.00855451	0.376232		gene-GTA08_BOTSDO12390	56.0686	110.884	1.25357	0.0113052	-6.46686	0.0292809	0.624449
gene-GTA08_BOTSDO04158	2409.75	88.5474	4730.96	53.4286	5.73954	0.0103702	0.411776		gene-GTA08_BOTSDO11609	3450.5	6824.53	76.4675	0.0112048	-6.47974	0.00953505	0.398788
gene-GTA08_BOTSDO04214	42.7922	1.59545	83.9889	52.6429	5.71817	0.0400622	0.692287		gene-GTA08_BOTSDO09607	56.8663	112.479	1.25357	0.0111449	-6.48747	0.0287027	0.619936
gene-GTA08_BOTSDO02620	555.672	20.7408	1090.6	52.5824	5.71651	0.00598175	0.326268		gene-GTA08_BOTSDO03803	3667.37	7254.5	80.2282	0.0110591	-6.49862	0.010524	0.413254
gene-GTA08_BOTSDO05188	5248.8	197.038	10300.6	52.277	5.70811	0.0343457	0.656714		gene-GTA08_BOTSDO06269	57.6641	114.075	1.25357	0.010989	-6.50779	0.0281401	0.615649
gene-GTA08_BOTSDO04917	2447.47	92.536	4802.41	51.8978	5.6976	0.0110453	0.420195		gene-GTA08_BOTSDO01818	233.049	461.084	5.01427	0.0108749	-6.52285	0.00645361	0.340982
gene-GTA08_BOTSDO07349	331.682	12.7636	650.601	50.9732	5.67167	0.00904845	0.38604		gene-GTA08_BOTSDO06979	59.6584	118.063	1.25357	0.0106178	-6.55738	0.0267979	0.599585
gene-GTA08_BOTSDO13639	2620.47	101.311	5139.62	50.7312	5.6648	0.0125778	0.451122		gene-GTA08_BOTSDO04804	7855.02	15550.8	159.203	0.0102376	-6.60998	0.0419235	0.704948
gene-GTA08_BOTSDO12207	102.906	3.98862	201.824	50.6	5.66107	0.0236974	0.571852		gene-GTA08_BOTSDO01674	126.895	251.283	2.50713	0.00997732	-6.64713	0.0118719	0.437745
gene-GTA08_BOTSDO07479	60.741	2.39317	119.089	49.7619	5.63697	0.0344558	0.656714		gene-GTA08_BOTSDO04004	384.275	761.029	7.5214	0.0098832	-6.66081	0.00332897	0.25224
gene-GTA08_BOTSDO09929	3947.54	155.556	7739.52	49.7538	5.63674	0.0240607	0.571852		gene-GTA08_BOTSDO01366	395.044	782.567	7.5214	0.00961118	-6.70107	0.00311782	0.24278
gene-GTA08_BOTSDO03871	404.731	15.9545	793.507	49.7357	5.63621	0.00805881	0.368496		gene-GTA08_BOTSDO08782	2520.3	4992.95	47.6355	0.00954055	-6.71171	0.00437667	0.278507
gene-GTA08_BOTSDO11135	3613.97	142.793	7085.16	49.6185	5.63281	0.0210606	0.54308		gene-GTA08_BOTSDO13310	66.8379	132.422	1.25357	0.00946644	-6.72296	0.0226161	0.563495
gene-GTA08_BOTSDO05421	140.684	5.58407	275.785	49.3878	5.62608	0.019039	0.528655		gene-GTA08_BOTSDO01347	70.4276	139.602	1.25357	0.00897959	-6.79913	0.0208456	0.53871
gene-GTA08_BOTSDO00670	291.169	11.9659	570.373	47.6667	5.57491	0.010997	0.420195		gene-GTA08_BOTSDO03378	73.6185	145.983	1.25357	0.00858704	-6.86362	0.0194213	0.528655
gene-GTA08_BOTSDO00934	4784.35	197.038	9371.66	47.5628	5.57176	0.0330455	0.647879		gene-GTA08_BOTSDO03976	373.278	740.288	6.26783	0.00846675	-6.88398	0.00281714	0.233065
gene-GTA08_BOTSDO04595	230.428	9.57269	451.284	47.1429	5.55897	0.0134662	0.460785		gene-GTA08_BOTSDO11691	525.7	1042.63	8.77496	0.00841622	-6.89261	0.00195684	0.196281
gene-GTA08_BOTSDO07491	3568.16	153.961	6982.36	45.3516	5.50308	0.0230162	0.565964		gene-GTA08_BOTSDO08635	75.214	149.174	1.25357	0.00840336	-6.89482	0.0187566	0.526797
gene-GTA08_BOTSDO02279	349.802	15.1568	684.447	45.1579	5.49691	0.0103298	0.411776		gene-GTA08_BOTSDO10125	1401.32	2780.07	22.5642	0.00811642	-6.94494	0.00151262	0.177261
gene-GTA08_BOTSDO07968	5636.66	245.699	11027.6	44.8827	5.48809	0.0447541	0.734536		gene-GTA08_BOTSDO04984	1654.08	3281.84	26.3249	0.00802139	-6.96193	0.00176884	0.186015
gene-GTA08_BOTSDO02091	2374.08	103.704	4644.46	44.7857	5.48497	0.0130301	0.457065		gene-GTA08_BOTSDO09208	477.609	947.696	7.5214	0.00793651	-6.97728	0.00198338	0.197271
gene-GTA08_BOTSDO07390	3756.37	164.331	7348.41	44.7171	5.48275	0.0253012	0.590498		gene-GTA08_BOTSDO01564	2212.83	4393.07	32.5927	0.00741913	-7.07453	0.0024489	0.221261
gene-GTA08_BOTSDO14305	362.11	15.9545	708.265	44.3929	5.47226	0.0103232	0.411776		gene-GTA08_BOTSDO09127	610.259	1211.74	8.77496	0.00724161	-7.10947	0.00138754	0.164229
gene-GTA08_BOTSDO13211	108.32	4.78634	211.853	44.2619	5.46799	0.0262002	0.599481		gene-GTA08_BOTSDO10425	525.871	1044.22	7.5214	0.00720288	-7.11721	0.00157832	0.181369
gene-GTA08_BOTSDO00134	71.7952	3.1909	140.399	44	5.45943	0.0347772	0.658298		gene-GTA08_BOTSDO03974	358.292	711.57	5.01427	0.00704676	-7.14882	0.00235895	0.217089
gene-GTA08_BOTSDO04291	53.8464	2.39317	105.3	44	5.45943	0.040879	0.695179		gene-GTA08_BOTSDO07382	635.786	1262.8	8.77496	0.00694883	-7.16901	0.00126538	0.15777
gene-GTA08_BOTSDO11748	196.183	8.77496	383.591	43.7143	5.45003	0.016884	0.505021		gene-GTA08_BOTSDO08460	1185.19	2354.08	16.2964	0.00692259	-7.17447	0.00106645	0.152078
gene-GTA08_BOTSDO10192	89.1172	3.98862	174.246	43.6857	5.44909	0.0304679	0.634101		gene-GTA08_BOTSDO08538	283.477	563.193	3.7607	0.00667746	-7.22649	0.00297687	0.23894
gene-GTA08_BOTSDO07726	87.2368	3.98862	170.485	42.7429	5.41761	0.0315822	0.641859		gene-GTA08_BOTSDO02306	95.1571	189.061	1.25357	0.0066305	-7.23667	0.0124848	0.45052
gene-GTA08_BOTSDO10926	534.475	24.7294	1044.22	42.2258	5.40005	0.0086143	0.376232		gene-GTA08_BOTSDO05395	3544.91	7044.7	45.1284	0.006406	-7.28636	0.00509055	0.300667
gene-GTA08_BOTSDO09663	4174.72	196.24	8153.2	41.547	5.37667	0.0320106	0.64247		gene-GTA08_BOTSDO04207	200.685	398.862	2.50713	0.00628571	-7.31371	0.00447714	0.281869
gene-GTA08_BOTSDO05153	1783.48	84.5587	3482.41	41.1833	5.36399	0.0104677	0.412984		gene-GTA08_BOTSDO01717	709.974	1411.17	8.77496	0.0062182	-7.32929	0.000994477	0.150906
gene-GTA08_BOTSDO05634	4483.95	221.767	8746.13	39.4383	5.30153	0.037174	0.680285		gene-GTA08_BOTSDO05670	515.273	1024.28	6.26783	0.00611927	-7.35242	0.00129574	0.15777
gene-GTA08_BOTSDO11588	658.806	32.7067	1284.91	39.2857	5.29593	0.00872471	0.377951		gene-GTA08_BOTSDO06418	6088.51	12103.1	73.9604	0.00611088	-7.3544	0.01487	0.486191
gene-GTA08_BOTSDO06600	1663.6	82.9633	3244.23	39.1044	5.28926	0.0105768	0.413254		gene-GTA08_BOTSDO09443	7834.45	15581.1	87.7496	0.00563178	-7.47219	0.0257867	0.596073
gene-GTA08_BOTSDO09295	895.844	45.4703	1746.22	38.4035	5.26317	0.00841105	0.373546		gene-GTA08_BOTSDO01736	116.696	232.138	1.25357	0.0054001	-7.5328	0.00845812	0.373546
gene-GTA08_BOTSDO12080	345.358	17.5499	673.165	38.3571	5.26142	0.013184	0.457065		gene-GTA08_BOTSDO08161	635.33	1264.39	6.26783	0.00495719	-7.65626	0.000793278	0.139424
gene-GTA08_BOTSDO06601	2147.47	109.288	4185.66	38.2993	5.25924	0.0143577	0.474685		gene-GTA08_BOTSDO07956	1398.3	2784.06	12.5357	0.00450266	-7.79501	0.000616597	0.11964
gene-GTA08_BOTSDO05971	218.69	11.1681	426.213	38.1633	5.25411	0.0184621	0.522768		gene-GTA08_BOTSDO11986	2933.57	5843.33	23.8178	0.00407606	-7.93861	0.00191182	0.193491
gene-GTA08_BOTSDO10624	3752.78	192.251	7313.31	38.0403	5.24946	0.0305766	0.634101		gene-GTA08_BOTSDO06108	954.249	1900.98	7.5214	0.0039566	-7.98152	0.000453424	0.103004
gene-GTA08_BOTSDO13606	2037.05	105.3	3968.79	37.6905	5.23613	0.0138209	0.467383		gene-GTA08_BOTSDO05417	676.185	1347.36	5.01427	0.00372156	-8.06988	0.000513492	0.106841
gene-GTA08_BOTSDO08703	1429.18	74.1883	2784.17	37.5284	5.22991	0.00997639	0.408015		gene-GTA08_BOTSDO12746	717.667	1430.32	5.01427	0.0035057	-8.15608	0.00045058	0.103004
gene-GTA08_BOTSDO00024	2730.61	143.59	5317.63	37.0333	5.21075	0.0203889	0.5339		gene-GTA08_BOTSDO01506	375.386	748.265	2.50713	0.00335059	-8.22137	0.000982256	0.150906
gene-GTA08_BOTSDO12255	1057.73	55.8407	2059.61	36.8837	5.20491	0.00906719	0.38604		gene-GTA08_BOTSDO01981	1726.33	3441.38	11.2821	0.00327836	-8.25281	0.000504456	0.106841
gene-GTA08_BOTSDO09314	208.662	11.1681	406.155	36.3673	5.18457	0.0203442	0.5339		gene-GTA08_BOTSDO07549	5590.28	11144.2	36.3534	0.00326209	-8.25999	0.00659238	0.342059
gene-GTA08_BOTSDO03879	58.6327	3.1909	114.075	35.75	5.15987	0.0469527	0.748571		gene-GTA08_BOTSDO00771	1031	2055.73	6.26783	0.00304895	-8.35747	0.000312191	0.0976639
gene-GTA08_BOTSDO10094	597.381	32.7067	1162.06	35.5296	5.15095	0.0106746	0.415094		gene-GTA08_BOTSDO00371	216.411	431.569	1.25357	0.00290467	-8.42741	0.00217601	0.209392
gene-GTA08_BOTSDO10498	58.0059	3.1909	112.821	35.3571	5.14393	0.0476686	0.755266		gene-GTA08_BOTSDO03697	221.197	441.141	1.25357	0.00284164	-8.45906	0.00206416	0.203595
gene-GTA08_BOTSDO04699	787.866	43.8748	1531.86	34.9143	5.12575	0.00999699	0.408015		gene-GTA08_BOTSDO08609	455.159	907.81	2.50713	0.00276174	-8.50021	0.000601977	0.11875
gene-GTA08_BOTSDO11225	833.337	47.0657	1619.61	34.4116	5.10482	0.0101363	0.411776		gene-GTA08_BOTSDO07898	723.422	1443.08	3.7607	0.00260602	-8.58394	0.000309411	0.0976639
gene-GTA08_BOTSDO12190	335.5	19.1454	651.854	34.0476	5.08948	0.015954	0.496925		gene-GTA08_BOTSDO05897	1581.66	3155.8	7.5214	0.00238336	-8.71279	0.000285876	0.0966751
gene-GTA08_BOTSDO10386	69.0601	3.98862	134.132	33.6286	5.07162	0.0457765	0.741191		gene-GTA08_BOTSDO08012	5552.5	11081.2	23.8178	0.00214939	-8.86186	0.00431172	0.277859
gene-GTA08_BOTSDO11743	987.696	57.4361	1917.96	33.3929	5.06147	0.0105792	0.413254		gene-GTA08_BOTSDO02303	3269.36	6526.18	12.5357	0.00192083	-9.02406	0.000990268	0.150906
gene-GTA08_BOTSDO13836	274.36	15.9545	532.766	33.3929	5.06147	0.0187504	0.526797		gene-GTA08_BOTSDO03004	400.287	799.319	1.25357	0.00156829	-9.31659	0.000461731	0.103004
gene-GTA08_BOTSDO12575	377.21	22.3363	732.083	32.7755	5.03455	0.0156325	0.493404		gene-GTA08_BOTSDO04127	421.027	840.801	1.25357	0.00149092	-9.38958	0.000404705	0.101917
gene-GTA08_BOTSDO10582	2727.25	161.938	5292.56	32.6826	5.03045	0.0240563	0.571852		gene-GTA08_BOTSDO05396	11897	23762.6	31.3392	0.00131884	-9.56651	0.0285675	0.619715
gene-GTA08_BOTSDO08091	2241.95	134.018	4349.88	32.4575	5.02048	0.0191617	0.528655
gene-GTA08_BOTSDO05102	408.492	24.7294	792.254	32.0369	5.00166	0.0153905	0.493404
gene-GTA08_BOTSDO10962	104.73	6.38179	203.078	31.8214	4.99193	0.0381242	0.684732
gene-GTA08_BOTSDO07627	1568.44	95.7269	3041.15	31.769	4.98955	0.0138846	0.468199
gene-GTA08_BOTSDO10444	792.14	48.6612	1535.62	31.5574	4.97991	0.0117667	0.43522
gene-GTA08_BOTSDO07557	606.042	37.493	1174.59	31.3283	4.96939	0.012944	0.457065
gene-GTA08_BOTSDO03403	794.419	49.4589	1539.38	31.1244	4.95998	0.0120267	0.440706
gene-GTA08_BOTSDO06390	241.369	15.1568	467.58	30.8496	4.94718	0.0227778	0.565196
gene-GTA08_BOTSDO10185	75.7268	4.78634	146.667	30.6429	4.93748	0.0477573	0.755266
gene-GTA08_BOTSDO01652	175.442	11.1681	339.716	30.4184	4.92687	0.028793	0.620753
gene-GTA08_BOTSDO08669	2164.97	138.006	4191.93	30.3749	4.92481	0.0202578	0.5339
gene-GTA08_BOTSDO02788	1349.92	86.1542	2613.69	30.3373	4.92302	0.013545	0.462014
gene-GTA08_BOTSDO10873	4168.39	268.833	8067.95	30.011	4.90742	0.0460204	0.743107
gene-GTA08_BOTSDO09570	1038.24	67.0088	2009.47	29.9881	4.90632	0.0126736	0.453186
gene-GTA08_BOTSDO00377	1728.1	111.681	3344.51	29.9469	4.90434	0.016523	0.50274
gene-GTA08_BOTSDO03955	1690.32	110.086	3270.55	29.7091	4.89283	0.0164014	0.501068
gene-GTA08_BOTSDO05095	291.625	19.1454	564.105	29.4643	4.8809	0.0214185	0.547109
gene-GTA08_BOTSDO06059	119.317	7.97724	230.656	28.9143	4.85371	0.0390966	0.690226
gene-GTA08_BOTSDO05356	130.371	8.77496	251.967	28.7143	4.8437	0.037317	0.681611
gene-GTA08_BOTSDO11838	177.722	11.9659	343.477	28.7048	4.84322	0.0306792	0.634823
gene-GTA08_BOTSDO11636	1417.95	98.1201	2737.79	27.9024	4.80232	0.0158973	0.496925
gene-GTA08_BOTSDO10475	482.452	33.5044	931.4	27.7993	4.79698	0.0173635	0.511395
gene-GTA08_BOTSDO06458	2063.09	143.59	3982.58	27.7357	4.79367	0.0219519	0.551981
gene-GTA08_BOTSDO09059	250.713	17.5499	483.877	27.5714	4.7851	0.0258352	0.596073
gene-GTA08_BOTSDO12938	3542.69	249.688	6835.7	27.377	4.77489	0.0418086	0.704948
gene-GTA08_BOTSDO12158	631.57	44.6725	1218.47	27.2755	4.76953	0.0158592	0.496925
gene-GTA08_BOTSDO03517	665.359	47.0657	1283.65	27.2736	4.76943	0.015577	0.493404
gene-GTA08_BOTSDO11408	179.374	12.7636	345.984	27.1071	4.7606	0.0327536	0.646118
gene-GTA08_BOTSDO07487	122.223	8.77496	235.67	26.8571	4.74723	0.0418877	0.704948
gene-GTA08_BOTSDO01829	1268.1	91.7383	2444.45	26.646	4.73585	0.0161928	0.499108
gene-GTA08_BOTSDO11569	306.383	22.3363	590.43	26.4337	4.72431	0.0241907	0.573789
gene-GTA08_BOTSDO08787	2745.77	200.229	5291.3	26.4263	4.7239	0.03215	0.642783
gene-GTA08_BOTSDO04923	2278.76	167.522	4389.99	26.2054	4.71179	0.0264157	0.599481
gene-GTA08_BOTSDO08663	255.898	19.1454	492.652	25.7321	4.6855	0.028002	0.615183
gene-GTA08_BOTSDO12135	1167.7	87.7496	2247.64	25.6143	4.67888	0.0167703	0.505021
gene-GTA08_BOTSDO11756	200.628	15.1568	386.098	25.4737	4.67094	0.0330192	0.647879
gene-GTA08_BOTSDO09360	964.106	74.1883	1854.02	24.9908	4.64332	0.016928	0.505021
gene-GTA08_BOTSDO07356	724.903	55.8407	1393.97	24.9633	4.64173	0.0175048	0.512838
gene-GTA08_BOTSDO11465	3278.36	260.058	6296.66	24.2125	4.59768	0.0441097	0.726123
gene-GTA08_BOTSDO05292	2054.88	163.533	3946.23	24.131	4.59282	0.0267535	0.599585
gene-GTA08_BOTSDO13356	710.886	56.6384	1365.13	24.1026	4.59112	0.0186054	0.525569
gene-GTA08_BOTSDO07154	186.838	15.1568	358.52	23.6541	4.56402	0.0379008	0.684732
gene-GTA08_BOTSDO11902	686.669	55.8407	1317.5	23.5939	4.56034	0.0194293	0.528655
gene-GTA08_BOTSDO02880	1375.62	112.479	2638.76	23.46	4.55213	0.0205656	0.534977
gene-GTA08_BOTSDO02626	320.913	26.3249	615.501	23.381	4.54726	0.0280148	0.615183
gene-GTA08_BOTSDO01676	529.632	43.8748	1015.39	23.1429	4.5325	0.0220121	0.551981
gene-GTA08_BOTSDO09004	355.728	29.5158	681.94	23.1042	4.53009	0.0269259	0.60051
gene-GTA08_BOTSDO03983	410.144	34.3021	785.986	22.9136	4.51813	0.0252658	0.590498
gene-GTA08_BOTSDO04967	2336.59	195.442	4477.74	22.9108	4.51796	0.0327097	0.646118
gene-GTA08_BOTSDO10124	575.273	48.6612	1101.88	22.644	4.50106	0.0220066	0.551981
gene-GTA08_BOTSDO12899	782.111	66.2111	1498.01	22.6248	4.49983	0.0201675	0.5339
gene-GTA08_BOTSDO13615	300.457	25.5272	575.387	22.5402	4.49443	0.0305907	0.634101
gene-GTA08_BOTSDO03608	196.411	16.7522	376.07	22.449	4.48858	0.0393216	0.690247
gene-GTA08_BOTSDO04700	271.055	23.134	518.976	22.4335	4.48758	0.0326266	0.646118
gene-GTA08_BOTSDO03956	554.817	47.8634	1061.77	22.1833	4.4714	0.0230479	0.565964
gene-GTA08_BOTSDO04861	203.078	17.5499	388.606	22.1429	4.46877	0.0392466	0.690226
gene-GTA08_BOTSDO13678	437.837	38.2908	837.382	21.869	4.45082	0.026205	0.599481
gene-GTA08_BOTSDO12233	457.837	40.6839	874.989	21.507	4.42673	0.0262979	0.599481
gene-GTA08_BOTSDO05746	468.663	42.2794	895.046	21.1698	4.40394	0.0266392	0.599481
gene-GTA08_BOTSDO01086	1571.52	141.995	3001.04	21.1348	4.40155	0.0261366	0.599481
gene-GTA08_BOTSDO12252	544.333	49.4589	1039.21	21.0115	4.39311	0.0252557	0.590498
gene-GTA08_BOTSDO10743	1279.21	116.468	2441.95	20.9667	4.39003	0.02379	0.571852
gene-GTA08_BOTSDO11348	232.024	21.5385	442.509	20.545	4.36071	0.0401021	0.692287
gene-GTA08_BOTSDO10508	2613.06	245.699	4980.42	20.2704	4.3413	0.0432726	0.717331
gene-GTA08_BOTSDO07973	842.966	81.3679	1604.56	19.7199	4.30158	0.024876	0.585352
gene-GTA08_BOTSDO02761	359.774	35.0999	684.447	19.5	4.2854	0.0341824	0.656714
gene-GTA08_BOTSDO08363	514.019	50.2566	977.782	19.4558	4.28213	0.0290824	0.621335
gene-GTA08_BOTSDO01630	2134.42	209.801	4059.05	19.3471	4.27404	0.037997	0.684732
gene-GTA08_BOTSDO00094	689.063	69.402	1308.72	18.8571	4.23704	0.0276637	0.610873
gene-GTA08_BOTSDO12293	244.901	24.7294	465.073	18.8065	4.23316	0.0437942	0.723698
gene-GTA08_BOTSDO12946	330.771	33.5044	628.037	18.7449	4.22843	0.0377083	0.683485
gene-GTA08_BOTSDO00320	449.973	46.268	853.679	18.4507	4.20561	0.0333435	0.64944
gene-GTA08_BOTSDO12177	453.506	47.0657	859.947	18.2712	4.1915	0.0337167	0.653144
gene-GTA08_BOTSDO05183	1311.12	136.411	2485.82	18.2231	4.18769	0.0299342	0.631265
gene-GTA08_BOTSDO14098	2053	216.183	3889.82	17.9931	4.16938	0.0407143	0.695179
gene-GTA08_BOTSDO02119	2468.56	260.058	4677.06	17.9847	4.1687	0.0480152	0.755266
gene-GTA08_BOTSDO05165	795.445	85.3565	1505.53	17.6382	4.14063	0.0298963	0.631265
gene-GTA08_BOTSDO06864	378.862	40.6839	717.04	17.6246	4.13952	0.0385727	0.685664
gene-GTA08_BOTSDO07207	490.144	52.6498	927.639	17.619	4.13906	0.0344551	0.656714
gene-GTA08_BOTSDO12234	638.521	68.6043	1208.44	17.6146	4.1387	0.0314099	0.639875
gene-GTA08_BOTSDO12125	287.58	31.1112	544.048	17.4872	4.12823	0.0445057	0.731625
gene-GTA08_BOTSDO00118	241.312	26.3249	456.298	17.3333	4.11548	0.0491927	0.761703
gene-GTA08_BOTSDO07515	260.685	28.7181	492.652	17.1548	4.10054	0.0479693	0.755266
gene-GTA08_BOTSDO01396	575.33	63.8179	1086.84	17.0304	4.09004	0.034182	0.656714
gene-GTA08_BOTSDO08267	347.979	39.0885	656.869	16.8047	4.07079	0.0429661	0.714252
gene-GTA08_BOTSDO08984	2219.55	249.688	4189.42	16.7786	4.06855	0.0479701	0.755266
gene-GTA08_BOTSDO07856	1320.8	150.77	2490.84	16.5208	4.04621	0.0349657	0.658298
gene-GTA08_BOTSDO04901	1700.63	194.645	3206.62	16.4742	4.04214	0.0401517	0.692287
gene-GTA08_BOTSDO01595	387.751	44.6725	730.829	16.3597	4.03207	0.0425024	0.708532
gene-GTA08_BOTSDO02114	1226.79	141.995	2311.58	16.2793	4.02497	0.0349132	0.658298
gene-GTA08_BOTSDO10732	1298.64	151.568	2445.71	16.1361	4.01222	0.0360442	0.668974
gene-GTA08_BOTSDO11440	1944.45	229.745	3659.16	15.9271	3.99341	0.0463972	0.745777
gene-GTA08_BOTSDO02974	1965.48	232.935	3698.02	15.8757	3.98875	0.0469912	0.748571
gene-GTA08_BOTSDO02556	1941.49	231.34	3651.64	15.7847	3.98046	0.0469427	0.748571
gene-GTA08_BOTSDO08057	307.295	36.6953	577.894	15.7484	3.97714	0.0498282	0.76593
gene-GTA08_BOTSDO06236	373.962	44.6725	703.251	15.7423	3.97658	0.0456464	0.741191
gene-GTA08_BOTSDO07781	532.082	63.8179	1000.35	15.675	3.97039	0.0398377	0.692287
gene-GTA08_BOTSDO07857	1848.33	221.767	3474.89	15.6691	3.96985	0.0457735	0.741191
gene-GTA08_BOTSDO02081	525.814	63.8179	987.81	15.4786	3.9522	0.0407729	0.695179
gene-GTA08_BOTSDO12126	923.081	112.479	1733.68	15.4134	3.94611	0.0365986	0.673687
gene-GTA08_BOTSDO02962	996.129	124.445	1867.81	15.0092	3.90777	0.038248	0.685664
gene-GTA08_BOTSDO03968	761.94	97.3223	1426.56	14.6581	3.87362	0.0402125	0.692287
gene-GTA08_BOTSDO04463	891.058	114.872	1667.24	14.5139	3.85936	0.0402411	0.692287
gene-GTA08_BOTSDO07812	871.058	112.479	1629.64	14.4883	3.85682	0.0403903	0.693157
gene-GTA08_BOTSDO08169	1156.81	149.972	2163.66	14.4271	3.8507	0.0415253	0.703138
gene-GTA08_BOTSDO05449	773.735	102.109	1445.36	14.1551	3.82325	0.0423595	0.708145
gene-GTA08_BOTSDO00656	1280.46	169.117	2391.8	14.1429	3.822	0.0439689	0.724813
gene-GTA08_BOTSDO10518	1299.38	173.106	2425.65	14.0125	3.80864	0.0448069	0.734536
gene-GTA08_BOTSDO03712	847.81	114.872	1580.75	13.7609	3.7825	0.0438377	0.723698
gene-GTA08_BOTSDO09061	1331.86	186.667	2477.05	13.2698	3.73008	0.0490918	0.761703

## Sheet: 12h
Supplementary Table S1 DEGs screened by comparing CK12h and T12h
id	baseMean	baseMean_CK12h	baseMean_T12h	foldChange(T12h/CK12h)	log2FoldChange	pval	padj		id	baseMean	baseMean_CK12h	baseMean_T12h	foldChange(T12h/CK12h)	log2FoldChange	pval	padj
gene-GTA08_BOTSDO01201	582.399	0	1164.8	Inf	Inf	1.37173e-06	0.00476602		gene-GTA08_BOTSDO03697	2459.23	4918.45	0	0	#NAME?	5.12645e-07	0.00476602
gene-GTA08_BOTSDO09577	474.342	0	948.683	Inf	Inf	2.86762e-06	0.0056731		gene-GTA08_BOTSDO08015	455.663	911.326	0	0	#NAME?	5.31369e-06	0.00596272
gene-GTA08_BOTSDO09574	420.036	0	840.072	Inf	Inf	4.62815e-06	0.00596272		gene-GTA08_BOTSDO08609	346.936	693.871	0	0	#NAME?	1.58012e-05	0.0098716
gene-GTA08_BOTSDO06380	323.616	0	647.233	Inf	Inf	1.36477e-05	0.00950564		gene-GTA08_BOTSDO08028	302.272	604.543	0	0	#NAME?	2.77957e-05	0.0132146
gene-GTA08_BOTSDO10081	260.445	0	520.889	Inf	Inf	3.38109e-05	0.015072		gene-GTA08_BOTSDO08030	226.929	453.858	0	0	#NAME?	8.79882e-05	0.0240905
gene-GTA08_BOTSDO04404	235.508	0	471.017	Inf	Inf	5.10337e-05	0.0183567		gene-GTA08_BOTSDO07545	186.777	373.553	0	0	#NAME?	0.000184206	0.0344077
gene-GTA08_BOTSDO09576	225.534	0	451.068	Inf	Inf	6.07483e-05	0.0200301		gene-GTA08_BOTSDO01875	170.986	341.973	0	0	#NAME?	0.000253319	0.0411904
gene-GTA08_BOTSDO01755	139.643	0	279.285	Inf	Inf	0.000354003	0.0502829		gene-GTA08_BOTSDO10448	135.345	270.691	0	0	#NAME?	0.000553272	0.0684098
gene-GTA08_BOTSDO08895	125.789	0	251.578	Inf	Inf	0.000494154	0.0624001		gene-GTA08_BOTSDO13710	129.029	258.059	0	0	#NAME?	0.000641695	0.0731989
gene-GTA08_BOTSDO09048	114.706	0	229.413	Inf	Inf	0.000653738	0.0731989		gene-GTA08_BOTSDO00341	128.578	257.156	0	0	#NAME?	0.000648613	0.0731989
gene-GTA08_BOTSDO04867	114.152	0	228.305	Inf	Inf	0.000663171	0.0731989		gene-GTA08_BOTSDO13709	116.397	232.794	0	0	#NAME?	0.000872729	0.085614
gene-GTA08_BOTSDO03824	113.598	0	227.196	Inf	Inf	0.000672763	0.0732633		gene-GTA08_BOTSDO08029	112.788	225.576	0	0	#NAME?	0.000955674	0.0900338
gene-GTA08_BOTSDO07875	96.9741	0	193.948	Inf	Inf	0.00105194	0.0945948		gene-GTA08_BOTSDO03886	112.337	224.673	0	0	#NAME?	0.000966676	0.0900338
gene-GTA08_BOTSDO04866	79.7958	0	159.592	Inf	Inf	0.00172681	0.12372		gene-GTA08_BOTSDO01731	110.532	221.064	0	0	#NAME?	0.00101219	0.0924203
gene-GTA08_BOTSDO06201	62.6175	0	125.235	Inf	Inf	0.00295054	0.1613		gene-GTA08_BOTSDO12835	100.607	201.214	0	0	#NAME?	0.0013121	0.110459
gene-GTA08_BOTSDO03375	62.0634	0	124.127	Inf	Inf	0.00300563	0.1613		gene-GTA08_BOTSDO03975	96.9976	193.995	0	0	#NAME?	0.00144603	0.114132
gene-GTA08_BOTSDO02629	57.6303	0	115.261	Inf	Inf	0.00349765	0.169458		gene-GTA08_BOTSDO03339	93.8395	187.679	0	0	#NAME?	0.00157636	0.117682
gene-GTA08_BOTSDO04872	56.522	0	113.044	Inf	Inf	0.00363668	0.17267		gene-GTA08_BOTSDO05290	86.6211	173.242	0	0	#NAME?	0.00192859	0.130266
gene-GTA08_BOTSDO04137	48.7641	0	97.5282	Inf	Inf	0.00484784	0.202938		gene-GTA08_BOTSDO09035	86.1699	172.34	0	0	#NAME?	0.00195344	0.130266
gene-GTA08_BOTSDO06058	35.4648	0	70.9296	Inf	Inf	0.00865012	0.269124		gene-GTA08_BOTSDO07401	68.575	137.15	0	0	#NAME?	0.00327674	0.165804
gene-GTA08_BOTSDO13435	34.9107	0	69.8213	Inf	Inf	0.00889187	0.269744		gene-GTA08_BOTSDO07544	68.575	137.15	0	0	#NAME?	0.00327674	0.165804
gene-GTA08_BOTSDO03873	30.4776	0	60.9551	Inf	Inf	0.0112436	0.307843		gene-GTA08_BOTSDO08031	64.9658	129.932	0	0	#NAME?	0.00366997	0.173157
gene-GTA08_BOTSDO14217	28.261	0	56.522	Inf	Inf	0.012785	0.326439		gene-GTA08_BOTSDO03728	51.8824	103.765	0	0	#NAME?	0.00572564	0.219946
gene-GTA08_BOTSDO12944	27.7069	0	55.4137	Inf	Inf	0.0132205	0.330373		gene-GTA08_BOTSDO09607	49.6267	99.2533	0	0	#NAME?	0.00622478	0.23293
gene-GTA08_BOTSDO01186	26.5986	0	53.1972	Inf	Inf	0.0141636	0.343688		gene-GTA08_BOTSDO13635	48.7244	97.4487	0	0	#NAME?	0.00644099	0.238567
gene-GTA08_BOTSDO01194	24.9362	0	49.8724	Inf	Inf	0.0157891	0.361807		gene-GTA08_BOTSDO06896	45.1152	90.2303	0	0	#NAME?	0.00741712	0.251206
gene-GTA08_BOTSDO10351	21.0572	0	42.1144	Inf	Inf	0.0209584	0.414626		gene-GTA08_BOTSDO09489	44.664	89.328	0	0	#NAME?	0.00755328	0.251847
gene-GTA08_BOTSDO12074	21.0572	0	42.1144	Inf	Inf	0.0209584	0.414626		gene-GTA08_BOTSDO09755	44.664	89.328	0	0	#NAME?	0.00755328	0.251847
gene-GTA08_BOTSDO07364	18.8407	0	37.6813	Inf	Inf	0.0252274	0.459675		gene-GTA08_BOTSDO05364	43.3106	86.6211	0	0	#NAME?	0.00798338	0.258429
gene-GTA08_BOTSDO08937	18.8407	0	37.6813	Inf	Inf	0.0252274	0.459675		gene-GTA08_BOTSDO01663	40.6036	81.2073	0	0	#NAME?	0.00895361	0.269744
gene-GTA08_BOTSDO13701	18.8407	0	37.6813	Inf	Inf	0.0252274	0.459675		gene-GTA08_BOTSDO04748	37.4456	74.8912	0	0	#NAME?	0.0103133	0.294191
gene-GTA08_BOTSDO04869	17.7324	0	35.4648	Inf	Inf	0.0279008	0.48775		gene-GTA08_BOTSDO13846	36.9944	73.9889	0	0	#NAME?	0.0105317	0.296234
gene-GTA08_BOTSDO06148	17.7324	0	35.4648	Inf	Inf	0.0279008	0.48775		gene-GTA08_BOTSDO03132	36.0921	72.1843	0	0	#NAME?	0.010989	0.304765
gene-GTA08_BOTSDO10283	17.7324	0	35.4648	Inf	Inf	0.0279008	0.48775		gene-GTA08_BOTSDO08463	34.2875	68.575	0	0	#NAME?	0.0119955	0.31712
gene-GTA08_BOTSDO04238	17.1783	0	34.3565	Inf	Inf	0.0294088	0.499788		gene-GTA08_BOTSDO04526	33.8364	67.6727	0	0	#NAME?	0.0122684	0.320345
gene-GTA08_BOTSDO00408	16.6241	0	33.2482	Inf	Inf	0.0310492	0.517904		gene-GTA08_BOTSDO03839	32.4829	64.9658	0	0	#NAME?	0.0131447	0.329869
gene-GTA08_BOTSDO09565	15.5158	0	31.0317	Inf	Inf	0.0347932	0.552872		gene-GTA08_BOTSDO06256	32.0318	64.0635	0	0	#NAME?	0.0134577	0.33489
gene-GTA08_BOTSDO12574	14.4076	0	28.8151	Inf	Inf	0.0392926	0.591132		gene-GTA08_BOTSDO06061	31.1295	62.2589	0	0	#NAME?	0.014118	0.343402
gene-GTA08_BOTSDO07417	13.8534	0	27.7069	Inf	Inf	0.0418896	0.610729		gene-GTA08_BOTSDO10459	30.2272	60.4543	0	0	#NAME?	0.0148282	0.350613
gene-GTA08_BOTSDO10453	12.7452	0	25.4903	Inf	Inf	0.0478723	0.653906		gene-GTA08_BOTSDO01346	29.776	59.552	0	0	#NAME?	0.0152037	0.354555
gene-GTA08_BOTSDO00409	7911.77	1.80461	15821.7	8767.42	13.0979	2.7832e-05	0.0132146		gene-GTA08_BOTSDO09511	29.3249	58.6497	0	0	#NAME?	0.0155939	0.358915
gene-GTA08_BOTSDO04384	3246.03	0.902303	6491.17	7194	12.8126	1.60607e-06	0.00476602		gene-GTA08_BOTSDO03379	28.4225	56.8451	0	0	#NAME?	0.0164212	0.368467
gene-GTA08_BOTSDO13636	6034.8	2.70691	12066.9	4457.81	12.1221	1.76917e-05	0.01		gene-GTA08_BOTSDO03853	27.0691	54.1382	0	0	#NAME?	0.0177944	0.384035
gene-GTA08_BOTSDO09672	14944.5	9.92533	29879.1	3010.39	11.5557	0.000970878	0.0900338		gene-GTA08_BOTSDO02013	25.2645	50.529	0	0	#NAME?	0.0199245	0.410152
gene-GTA08_BOTSDO13638	1811.82	1.80461	3621.84	2007	10.9708	1.60073e-06	0.00476602		gene-GTA08_BOTSDO02861	24.3622	48.7244	0	0	#NAME?	0.0211438	0.416719
gene-GTA08_BOTSDO02625	6509.18	7.21843	13011.1	1802.49	10.8158	6.92679e-05	0.0205553		gene-GTA08_BOTSDO08034	23.4599	46.9198	0	0	#NAME?	0.0224849	0.431239
gene-GTA08_BOTSDO04858	5851.98	7.21843	11696.7	1620.4	10.6621	5.36158e-05	0.0187182		gene-GTA08_BOTSDO12687	23.0087	46.0175	0	0	#NAME?	0.0232065	0.439332
gene-GTA08_BOTSDO05735	2918.78	3.60921	5833.96	1616.41	10.6586	6.40539e-06	0.00596272		gene-GTA08_BOTSDO07480	21.6553	43.3106	0	0	#NAME?	0.0256062	0.464039
gene-GTA08_BOTSDO07350	4627.89	7.21843	9248.55	1281.24	10.3233	3.42833e-05	0.015072		gene-GTA08_BOTSDO08265	21.6553	43.3106	0	0	#NAME?	0.0256062	0.464039
gene-GTA08_BOTSDO06806	537.41	0.902303	1073.92	1190.2	10.217	6.00142e-06	0.00596272		gene-GTA08_BOTSDO04355	19.8507	39.7013	0	0	#NAME?	0.0294736	0.499788
gene-GTA08_BOTSDO06389	1968.99	3.60921	3934.38	1090.09	10.0902	4.38303e-06	0.00596272		gene-GTA08_BOTSDO09453	19.8507	39.7013	0	0	#NAME?	0.0294736	0.499788
gene-GTA08_BOTSDO02077	10035.5	23.4599	20047.6	854.548	9.73902	0.000850807	0.0848904		gene-GTA08_BOTSDO08027	19.3995	38.799	0	0	#NAME?	0.0305861	0.514245
gene-GTA08_BOTSDO03164	1727.84	4.51152	3451.17	764.969	9.57926	6.15134e-06	0.00596272		gene-GTA08_BOTSDO05643	16.2415	32.4829	0	0	#NAME?	0.0406535	0.602138
gene-GTA08_BOTSDO00320	27054.8	71.2819	54038.4	758.093	9.56623	0.0202551	0.410989		gene-GTA08_BOTSDO10895	15.7903	31.5806	0	0	#NAME?	0.0425146	0.614675
gene-GTA08_BOTSDO13637	4682.13	12.6322	9351.62	740.298	9.53196	7.99612e-05	0.0225986		gene-GTA08_BOTSDO01665	15.3392	30.6783	0	0	#NAME?	0.0445131	0.628235
gene-GTA08_BOTSDO13964	650.906	1.80461	1300.01	720.382	9.49262	7.0098e-06	0.00596272		gene-GTA08_BOTSDO00161	901.853	1599.78	203.923	0.127469	-2.97178	0.049083	0.659813
gene-GTA08_BOTSDO05971	325.176	0.902303	649.449	719.768	9.49139	4.17736e-05	0.0167608		gene-GTA08_BOTSDO11821	664.606	1182.92	146.292	0.123671	-3.01543	0.0470621	0.649697
gene-GTA08_BOTSDO12996	300.794	0.902303	600.685	665.724	9.37878	5.72525e-05	0.0194168		gene-GTA08_BOTSDO13938	992.971	1767.61	218.33	0.123517	-3.01722	0.0464724	0.645934
gene-GTA08_BOTSDO03402	4801.06	14.4369	9587.69	664.112	9.37528	0.000101398	0.0256083		gene-GTA08_BOTSDO09976	538.764	960.051	117.477	0.122366	-3.03073	0.048411	0.65674
gene-GTA08_BOTSDO07667	562.244	1.80461	1122.68	622.121	9.28105	1.11223e-05	0.00880145		gene-GTA08_BOTSDO08260	560.831	999.752	121.91	0.121941	-3.03575	0.0475273	0.65295
gene-GTA08_BOTSDO06378	499.626	1.80461	997.447	552.723	9.11041	1.6686e-05	0.00990314		gene-GTA08_BOTSDO11967	778.796	1391.35	166.241	0.119482	-3.06514	0.0432062	0.620893
gene-GTA08_BOTSDO00589	8400.14	34.2875	16766	488.982	8.93364	0.000912414	0.0887734		gene-GTA08_BOTSDO10102	1104.15	1973.34	234.954	0.119064	-3.07019	0.0439074	0.625263
gene-GTA08_BOTSDO10612	19890.7	83.0119	39698.4	478.226	8.90155	0.012571	0.323682		gene-GTA08_BOTSDO08000	419.689	750.716	88.662	0.118103	-3.08188	0.0498775	0.664207
gene-GTA08_BOTSDO01992	14247.2	60.4543	28433.9	470.337	8.87755	0.00464675	0.20204		gene-GTA08_BOTSDO13908	424.201	759.739	88.662	0.116701	-3.09912	0.0485285	0.65674
gene-GTA08_BOTSDO05313	7187.99	31.5806	14344.4	454.216	8.82723	0.000611595	0.0731989		gene-GTA08_BOTSDO08223	655.558	1174.8	136.318	0.116035	-3.10737	0.0415979	0.610334
gene-GTA08_BOTSDO13178	10149.4	45.1152	20253.7	448.934	8.81036	0.00184396	0.127254		gene-GTA08_BOTSDO02570	1353.9	2426.29	281.502	0.116021	-3.10754	0.043981	0.625263
gene-GTA08_BOTSDO04860	1927.27	9.92533	3844.61	387.353	8.5975	2.53294e-05	0.0130722		gene-GTA08_BOTSDO00194	779.287	1396.77	161.808	0.115845	-3.10973	0.0406228	0.602138
gene-GTA08_BOTSDO09621	172.234	0.902303	343.565	380.765	8.57276	0.00048087	0.0616762		gene-GTA08_BOTSDO13713	470.14	842.751	97.5282	0.115726	-3.11122	0.0456505	0.638247
gene-GTA08_BOTSDO09047	856.182	4.51152	1707.85	378.554	8.56435	1.43379e-05	0.00950564		gene-GTA08_BOTSDO02912	749.344	1343.53	155.158	0.115486	-3.11421	0.0404839	0.602138
gene-GTA08_BOTSDO11385	1005.14	5.41382	2004.87	370.324	8.53265	1.44146e-05	0.00950564		gene-GTA08_BOTSDO00567	584.188	1047.57	120.802	0.115316	-3.11634	0.0421495	0.61313
gene-GTA08_BOTSDO06884	8871.72	48.7244	17694.7	363.16	8.50446	0.00157508	0.117682		gene-GTA08_BOTSDO11819	906.173	1625.05	187.298	0.115257	-3.11707	0.0401949	0.601656
gene-GTA08_BOTSDO08794	3379.18	18.9484	6739.42	355.673	8.47441	0.000109561	0.0265405		gene-GTA08_BOTSDO08297	424.098	760.642	87.5537	0.115105	-3.11898	0.0472963	0.65204
gene-GTA08_BOTSDO07625	283.512	1.80461	565.22	313.21	8.29099	0.000147333	0.0301524		gene-GTA08_BOTSDO01673	601.641	1079.15	124.127	0.115022	-3.12001	0.0416291	0.610334
gene-GTA08_BOTSDO00129	140.648	0.902303	280.394	310.753	8.27963	0.000941162	0.0900338		gene-GTA08_BOTSDO06534	421.288	756.13	86.4454	0.114326	-3.12877	0.0468461	0.648092
gene-GTA08_BOTSDO13437	3429.2	22.5576	6835.84	303.04	8.24336	0.000149962	0.0301703		gene-GTA08_BOTSDO00435	1671.66	3001.96	341.349	0.113709	-3.13659	0.0460173	0.641863
gene-GTA08_BOTSDO08329	4873.3	36.9944	9709.6	262.461	8.03596	0.000449071	0.0592275		gene-GTA08_BOTSDO05740	937.406	1686.4	188.407	0.111721	-3.16203	0.0378427	0.581267
gene-GTA08_BOTSDO04217	220.895	1.80461	439.985	243.812	7.92963	0.000380487	0.0525161		gene-GTA08_BOTSDO09732	784.289	1411.2	157.375	0.111518	-3.16465	0.0376272	0.579293
gene-GTA08_BOTSDO11906	5400.56	44.2129	10756.9	243.298	7.92658	0.0006545	0.0731989		gene-GTA08_BOTSDO05070	449.117	808.464	89.7703	0.111038	-3.17087	0.0430239	0.619759
gene-GTA08_BOTSDO00622	749.581	6.31612	1492.85	236.355	7.88481	3.69074e-05	0.0156461		gene-GTA08_BOTSDO01914	701.331	1264.13	138.534	0.109589	-3.18983	0.0367222	0.571234
gene-GTA08_BOTSDO08534	106.291	0.902303	211.681	234.6	7.87406	0.00213306	0.135496		gene-GTA08_BOTSDO04491	826.309	1489.7	162.916	0.109362	-3.19282	0.0361112	0.564742
gene-GTA08_BOTSDO02214	1788.01	16.2415	3559.78	219.179	7.77596	6.72662e-05	0.0205553		gene-GTA08_BOTSDO05743	1091.92	1968.83	215.005	0.109205	-3.19489	0.0368942	0.571234
gene-GTA08_BOTSDO13702	192.634	1.80461	383.463	212.491	7.73126	0.000623234	0.0731989		gene-GTA08_BOTSDO12147	385.068	694.773	75.3627	0.108471	-3.20462	0.0444695	0.628235
gene-GTA08_BOTSDO07972	1948.4	18.9484	3877.85	204.654	7.67704	8.92991e-05	0.0240905		gene-GTA08_BOTSDO09971	1139.8	2059.06	220.547	0.107111	-3.22283	0.0358075	0.562651
gene-GTA08_BOTSDO05304	267.894	2.70691	533.08	196.933	7.62156	0.000307492	0.046794		gene-GTA08_BOTSDO06433	1287.2	2326.14	248.254	0.106724	-3.22805	0.0367259	0.571234
gene-GTA08_BOTSDO07900	2066.68	21.6553	4111.7	189.871	7.56887	0.000115478	0.026877		gene-GTA08_BOTSDO13282	1126.65	2038.3	215.005	0.105483	-3.24492	0.0346363	0.551491
gene-GTA08_BOTSDO02654	10225.3	108.276	20342.4	187.875	7.55363	0.00515534	0.207437		gene-GTA08_BOTSDO04777	413.348	748.009	78.6875	0.105196	-3.24885	0.0404305	0.602138
gene-GTA08_BOTSDO07561	414.534	4.51152	824.557	182.767	7.51386	0.000130699	0.0281105		gene-GTA08_BOTSDO08041	356.827	646.049	67.6048	0.104643	-3.25645	0.0434477	0.622104
gene-GTA08_BOTSDO05273	74.1514	0.902303	147.401	163.36	7.35191	0.00513381	0.207273		gene-GTA08_BOTSDO09766	742.488	1345.33	139.643	0.103798	-3.26815	0.0326946	0.533038
gene-GTA08_BOTSDO00024	15358.5	203.921	30513	149.632	7.22527	0.0169769	0.374355		gene-GTA08_BOTSDO00535	344.337	624.394	64.2799	0.102948	-3.28002	0.0430751	0.619759
gene-GTA08_BOTSDO08313	6425.66	88.4257	12762.9	144.335	7.17327	0.00221839	0.136798		gene-GTA08_BOTSDO11497	345.69	627.101	64.2799	0.102503	-3.28626	0.0426346	0.615661
gene-GTA08_BOTSDO09388	4060.98	55.9428	8066.03	144.183	7.17176	0.000792657	0.0812604		gene-GTA08_BOTSDO00902	1830.85	3325.89	335.807	0.100968	-3.30803	0.0384983	0.585686
gene-GTA08_BOTSDO00964	19441.8	267.984	38615.6	144.097	7.17089	0.03057	0.514245		gene-GTA08_BOTSDO03282	435.558	791.32	79.7958	0.100839	-3.30988	0.0363114	0.567126
gene-GTA08_BOTSDO06531	18032.6	253.547	35811.7	141.243	7.14203	0.0261291	0.469095		gene-GTA08_BOTSDO01671	255.617	464.686	46.5475	0.10017	-3.31948	0.0498143	0.664207
gene-GTA08_BOTSDO04504	568.172	8.12073	1128.22	138.931	7.11823	0.000132619	0.0281105		gene-GTA08_BOTSDO10061	895.336	1627.75	162.916	0.100087	-3.32068	0.0302059	0.509295
gene-GTA08_BOTSDO05936	378.412	5.41382	751.41	138.795	7.11681	0.000249212	0.0410854		gene-GTA08_BOTSDO08733	1699.24	3090.39	308.1	0.0996964	-3.32632	0.0360867	0.564742
gene-GTA08_BOTSDO00095	927.744	13.5345	1841.95	136.093	7.08845	0.000105657	0.026128		gene-GTA08_BOTSDO05316	445.934	812.073	79.7958	0.0982619	-3.34722	0.034142	0.547094
gene-GTA08_BOTSDO09639	2044.59	30.6783	4058.5	132.292	7.04759	0.000233241	0.038994		gene-GTA08_BOTSDO07588	669.804	1219.91	119.694	0.0981165	-3.34936	0.0296008	0.50123
gene-GTA08_BOTSDO10894	59.7439	0.902303	118.585	131.425	7.0381	0.00801194	0.258429		gene-GTA08_BOTSDO08189	2258.96	4114.5	403.412	0.0980464	-3.35039	0.0416488	0.610334
gene-GTA08_BOTSDO07623	297.611	4.51152	590.711	130.934	7.0327	0.00044366	0.0591713		gene-GTA08_BOTSDO06395	1486.49	2711.42	261.553	0.0964634	-3.37387	0.0317352	0.523191
gene-GTA08_BOTSDO09616	1109.09	17.1438	2201.03	128.387	7.00435	0.000124987	0.0281105		gene-GTA08_BOTSDO07567	390.766	712.819	68.713	0.0963961	-3.37488	0.0353579	0.559351
gene-GTA08_BOTSDO11525	57.5273	0.902303	114.152	126.512	6.98313	0.00862545	0.269124		gene-GTA08_BOTSDO07978	335.25	611.762	58.7386	0.0960155	-3.38059	0.0385684	0.585686
gene-GTA08_BOTSDO03881	631.692	9.92533	1253.46	126.289	6.98058	0.000144446	0.0300802		gene-GTA08_BOTSDO08773	2454.66	4482.64	426.686	0.0951862	-3.3931	0.041933	0.610729
gene-GTA08_BOTSDO07624	55.8649	0.902303	110.827	122.827	6.94049	0.00912677	0.270837		gene-GTA08_BOTSDO08126	331.989	606.348	57.6303	0.095045	-3.39525	0.0381006	0.582802
gene-GTA08_BOTSDO10858	1543.16	25.2645	3061.06	121.16	6.92077	0.000185518	0.0344077		gene-GTA08_BOTSDO02525	249.443	455.663	43.2227	0.0948568	-3.39811	0.046188	0.643488
gene-GTA08_BOTSDO05969	110.067	1.80461	218.33	120.985	6.91868	0.00351439	0.169577		gene-GTA08_BOTSDO01335	1033.48	1888.52	178.432	0.0944826	-3.40381	0.0272549	0.480708
gene-GTA08_BOTSDO08239	52.5401	0.902303	104.178	115.458	6.85122	0.0102521	0.293235		gene-GTA08_BOTSDO02495	922.792	1688.21	157.375	0.0932201	-3.42321	0.0261619	0.469095
gene-GTA08_BOTSDO09060	1198.45	20.753	2376.14	114.496	6.83916	0.000166567	0.0329526		gene-GTA08_BOTSDO02647	673.349	1232.55	114.152	0.0926151	-3.43261	0.026296	0.47008
gene-GTA08_BOTSDO07018	51.4318	0.902303	101.961	113.001	6.82019	0.0106685	0.298669		gene-GTA08_BOTSDO09246	899.617	1648.51	150.725	0.0914314	-3.45117	0.0251	0.459675
gene-GTA08_BOTSDO07971	2903.8	52.3336	5755.27	109.973	6.781	0.000649348	0.0731989		gene-GTA08_BOTSDO08402	1413.18	2591.41	234.954	0.0906664	-3.46329	0.0274586	0.482151
gene-GTA08_BOTSDO08170	7811.37	143.466	15479.3	107.895	6.75348	0.00528811	0.209935		gene-GTA08_BOTSDO01977	448.126	821.998	74.2544	0.0903341	-3.46859	0.0289267	0.498346
gene-GTA08_BOTSDO09617	340.628	6.31612	674.939	106.86	6.73958	0.000477352	0.0616762		gene-GTA08_BOTSDO07674	911.244	1672.87	149.617	0.0894374	-3.48298	0.0240014	0.448949
gene-GTA08_BOTSDO13319	96.214	1.80461	190.623	105.632	6.7229	0.00496639	0.203661		gene-GTA08_BOTSDO01227	533.276	978.999	87.5537	0.0894319	-3.48307	0.0262014	0.469095
gene-GTA08_BOTSDO02300	1238.59	23.4599	2453.72	104.592	6.70863	0.000206773	0.0366329		gene-GTA08_BOTSDO02612	1000.91	1838.89	162.916	0.0885948	-3.49663	0.0237645	0.446191
gene-GTA08_BOTSDO03615	468.879	9.02303	928.734	102.929	6.68551	0.000302576	0.046794		gene-GTA08_BOTSDO07965	204.303	375.358	33.2482	0.0885774	-3.49692	0.0476443	0.653015
gene-GTA08_BOTSDO00381	221.694	4.51152	438.877	97.2793	6.60406	0.00126795	0.107504		gene-GTA08_BOTSDO03965	591.293	1087.28	95.3116	0.087661	-3.51192	0.0242785	0.452412
gene-GTA08_BOTSDO13211	87.9019	1.80461	173.999	96.4195	6.59125	0.00617569	0.232716		gene-GTA08_BOTSDO04749	847.195	1559.18	135.21	0.0867184	-3.52752	0.022464	0.431239
gene-GTA08_BOTSDO11589	6630.01	138.052	13122	95.0507	6.57063	0.0043467	0.193967		gene-GTA08_BOTSDO04126	230.328	424.082	36.5731	0.0862405	-3.53549	0.0417014	0.610353
gene-GTA08_BOTSDO02628	212.274	4.51152	420.036	93.1031	6.54076	0.00147016	0.114132		gene-GTA08_BOTSDO10814	384.18	707.406	60.9551	0.0861671	-3.53672	0.0288847	0.498346
gene-GTA08_BOTSDO11590	84.5771	1.80461	167.35	92.7346	6.53504	0.00675314	0.24072		gene-GTA08_BOTSDO01356	3645.72	6714.04	577.411	0.0860006	-3.53951	0.0479992	0.654133
gene-GTA08_BOTSDO07967	2628.33	57.7474	5198.92	90.0286	6.49231	0.000786867	0.0812604		gene-GTA08_BOTSDO06867	2251.82	4147.89	355.756	0.0857681	-3.54342	0.0325239	0.532495
gene-GTA08_BOTSDO00134	80.6981	1.80461	159.592	88.4357	6.46656	0.00750625	0.251693		gene-GTA08_BOTSDO04401	391.85	722.745	60.9551	0.0843384	-3.56767	0.0273821	0.481519
gene-GTA08_BOTSDO05162	5597.13	128.127	11066.1	86.3684	6.43243	0.00348013	0.169444		gene-GTA08_BOTSDO04803	677.488	1249.69	105.286	0.0842498	-3.56918	0.0216278	0.422935
gene-GTA08_BOTSDO14120	155.855	3.60921	308.1	85.365	6.41557	0.00290845	0.160574		gene-GTA08_BOTSDO09526	195.873	361.824	29.9234	0.0827017	-3.59594	0.0440371	0.625263
gene-GTA08_BOTSDO02788	3484.57	81.2073	6887.93	84.8191	6.40632	0.00147112	0.114132		gene-GTA08_BOTSDO03722	752.752	1391.35	114.152	0.0820442	-3.60745	0.0201469	0.410989
gene-GTA08_BOTSDO06066	5613.24	132.639	11093.8	83.6396	6.38611	0.00367612	0.173157		gene-GTA08_BOTSDO11023	235.187	434.91	35.4648	0.0815451	-3.61626	0.0373558	0.575924
gene-GTA08_BOTSDO08183	3699.75	89.328	7310.18	81.8353	6.35465	0.00174903	0.12372		gene-GTA08_BOTSDO02102	1408.31	2604.95	211.681	0.0812609	-3.62129	0.0219948	0.426747
gene-GTA08_BOTSDO07469	7546.33	188.581	14904.1	79.0326	6.30438	0.00742824	0.251206		gene-GTA08_BOTSDO05514	841.408	1556.47	126.343	0.0811729	-3.62286	0.0195802	0.407199
gene-GTA08_BOTSDO11324	2769.86	70.3796	5469.34	77.7119	6.28006	0.00114371	0.101312		gene-GTA08_BOTSDO05810	223.252	413.255	33.2482	0.0804546	-3.63568	0.0380418	0.582802
gene-GTA08_BOTSDO05947	35.3618	0.902303	69.8213	77.3812	6.27391	0.0206679	0.412036		gene-GTA08_BOTSDO00515	397.058	735.377	58.7386	0.0798755	-3.6461	0.0244611	0.454387
gene-GTA08_BOTSDO09620	174.593	4.51152	344.674	76.3986	6.25547	0.00278085	0.155701		gene-GTA08_BOTSDO03462	770.244	1427.44	113.044	0.0791934	-3.65848	0.0186743	0.396537
gene-GTA08_BOTSDO04497	3305.62	85.7188	6525.52	76.1271	6.25034	0.00162316	0.11967		gene-GTA08_BOTSDO03978	370.93	687.555	54.3055	0.0789835	-3.66231	0.0250536	0.459675
gene-GTA08_BOTSDO10091	1077.83	28.8737	2126.78	73.658	6.20277	0.000411055	0.056083		gene-GTA08_BOTSDO13549	538.317	997.947	78.6875	0.0788494	-3.66476	0.020248	0.410989
gene-GTA08_BOTSDO13958	4346.46	118.202	8574.72	72.5431	6.18077	0.00286424	0.158872		gene-GTA08_BOTSDO04147	1116.4	2069.88	162.916	0.078708	-3.66735	0.0190023	0.401237
gene-GTA08_BOTSDO02403	33.1453	0.902303	65.3882	72.4681	6.17927	0.0230392	0.438261		gene-GTA08_BOTSDO09599	1789	3318.67	259.336	0.0781446	-3.67771	0.0231689	0.439321
gene-GTA08_BOTSDO07491	5979.28	168.731	11789.8	69.8737	6.12668	0.00546911	0.213547		gene-GTA08_BOTSDO12161	626.42	1163.07	89.7703	0.077184	-3.69555	0.0183893	0.391887
gene-GTA08_BOTSDO06528	4227.67	120.006	8335.34	69.4575	6.11806	0.00293468	0.161271		gene-GTA08_BOTSDO10643	2020.42	3752.68	288.151	0.0767855	-3.70302	0.0243557	0.453139
gene-GTA08_BOTSDO06601	2243.04	64.0635	4422.02	69.0255	6.10906	0.00100756	0.0924203		gene-GTA08_BOTSDO03596	800.922	1488.8	113.044	0.0759296	-3.71919	0.0170527	0.374355
gene-GTA08_BOTSDO08568	5522.59	159.708	10885.5	68.1588	6.09083	0.00486732	0.202938		gene-GTA08_BOTSDO13575	703.037	1307.44	98.6365	0.0754426	-3.72848	0.01708	0.374355
gene-GTA08_BOTSDO03552	124.269	3.60921	244.929	67.8621	6.08453	0.00554914	0.213873		gene-GTA08_BOTSDO08625	688.394	1280.37	96.4199	0.0753064	-3.73108	0.0170828	0.374355
gene-GTA08_BOTSDO11898	11857.9	345.582	23370.2	67.6256	6.0795	0.021762	0.424162		gene-GTA08_BOTSDO03872	142.613	265.277	19.9489	0.0752004	-3.73312	0.0482911	0.65674
gene-GTA08_BOTSDO07016	803.038	23.4599	1582.62	67.4606	6.07597	0.000483225	0.0616762		gene-GTA08_BOTSDO05241	3969.29	7384.45	554.137	0.0750411	-3.73617	0.0414486	0.609659
gene-GTA08_BOTSDO06402	2307.46	67.6727	4547.25	67.1947	6.07028	0.00111264	0.099301		gene-GTA08_BOTSDO07933	2306.21	4297.67	314.75	0.0732374	-3.77128	0.0247344	0.456606
gene-GTA08_BOTSDO08569	6468.33	190.386	12746.3	66.9496	6.065	0.00680954	0.241281		gene-GTA08_BOTSDO11553	1447.58	2697.89	197.273	0.0731213	-3.77356	0.0179802	0.386243
gene-GTA08_BOTSDO07479	30.3746	0.902303	59.8468	66.3268	6.05152	0.0266223	0.473064		gene-GTA08_BOTSDO05179	318.469	593.715	43.2227	0.0728004	-3.77991	0.0240651	0.449139
gene-GTA08_BOTSDO09930	12157.1	365.433	23948.7	65.5352	6.0342	0.0235194	0.443136		gene-GTA08_BOTSDO04224	622.747	1161.26	84.2289	0.0725321	-3.78524	0.0161951	0.365838
gene-GTA08_BOTSDO09567	178.368	5.41382	351.323	64.8938	6.02001	0.00338849	0.168997		gene-GTA08_BOTSDO13729	3292.79	6145.59	439.985	0.0715937	-3.80402	0.032467	0.532298
gene-GTA08_BOTSDO09070	147.994	4.51152	291.476	64.6072	6.01362	0.00457353	0.200081		gene-GTA08_BOTSDO09499	1278.18	2385.69	170.674	0.0715409	-3.80509	0.0162732	0.365838
gene-GTA08_BOTSDO11804	6193.48	190.386	12196.6	64.0623	6.0014	0.00666086	0.240317		gene-GTA08_BOTSDO06509	737.221	1376.91	97.5282	0.070831	-3.81948	0.014853	0.350613
gene-GTA08_BOTSDO07968	10180.8	314.001	20047.6	63.8455	5.99651	0.0178458	0.384445		gene-GTA08_BOTSDO09043	4112.43	7684.01	540.838	0.0703849	-3.82859	0.0386345	0.585686
gene-GTA08_BOTSDO10192	114.295	3.60921	224.98	62.3349	5.96197	0.0069153	0.2443		gene-GTA08_BOTSDO05378	118.29	221.064	15.5158	0.0701871	-3.83265	0.0499327	0.664207
gene-GTA08_BOTSDO02543	225.818	7.21843	444.418	61.5672	5.94409	0.00249481	0.146601		gene-GTA08_BOTSDO07678	516.986	966.367	67.6048	0.0699577	-3.83737	0.0161631	0.365838
gene-GTA08_BOTSDO04213	1540.93	49.6267	3032.24	61.101	5.93312	0.00079412	0.0812604		gene-GTA08_BOTSDO13890	1308.76	2447.95	169.566	0.0692686	-3.85165	0.015366	0.356937
gene-GTA08_BOTSDO01728	251.206	8.12073	494.291	60.8678	5.92761	0.00213461	0.135496		gene-GTA08_BOTSDO13246	2810.31	5260.43	360.189	0.0684715	-3.86835	0.0260397	0.469095
gene-GTA08_BOTSDO09929	6799.53	221.064	13378	60.5163	5.91925	0.00867423	0.269124		gene-GTA08_BOTSDO12345	1996.47	3739.14	253.795	0.0678752	-3.88097	0.0190309	0.401237
gene-GTA08_BOTSDO10200	664.71	21.6553	1307.76	60.3901	5.91624	0.000655821	0.0731989		gene-GTA08_BOTSDO10108	331.45	620.785	42.1144	0.0678407	-3.88171	0.0204522	0.412036
gene-GTA08_BOTSDO06600	1902.45	62.2589	3742.64	60.1142	5.90963	0.00104951	0.0945948		gene-GTA08_BOTSDO09859	166.176	311.295	21.0572	0.067644	-3.88589	0.0366146	0.57111
gene-GTA08_BOTSDO10386	54.0995	1.80461	106.394	58.9571	5.88159	0.0167033	0.372685		gene-GTA08_BOTSDO07992	214.062	401.525	26.5986	0.066244	-3.91607	0.0285186	0.49563
gene-GTA08_BOTSDO01196	9039.4	303.174	17775.6	58.6318	5.87361	0.0157406	0.361395		gene-GTA08_BOTSDO03705	1157.41	2171.84	142.967	0.0658277	-3.92516	0.0132119	0.330373
gene-GTA08_BOTSDO09619	262.74	9.02303	516.456	57.2375	5.83889	0.00220435	0.136798		gene-GTA08_BOTSDO01670	1104.91	2073.49	136.318	0.0657431	-3.92702	0.0130023	0.328699
gene-GTA08_BOTSDO06888	104.874	3.60921	206.139	57.1147	5.83579	0.00858724	0.269124		gene-GTA08_BOTSDO11764	757.111	1421.13	93.0951	0.0655079	-3.93219	0.0125513	0.323682
gene-GTA08_BOTSDO07441	25.9415	0.902303	50.9806	56.5006	5.82019	0.0344146	0.5498		gene-GTA08_BOTSDO13198	318.508	598.227	38.7896	0.064841	-3.94695	0.0194248	0.405223
gene-GTA08_BOTSDO08382	103.212	3.60921	202.814	56.1935	5.81233	0.00893015	0.269744		gene-GTA08_BOTSDO06384	509.704	957.344	62.0634	0.0648288	-3.94722	0.0139354	0.341254
gene-GTA08_BOTSDO07849	5792.85	204.823	11380.9	55.5645	5.79609	0.00724662	0.249249		gene-GTA08_BOTSDO07648	401.094	753.423	48.7641	0.0647234	-3.94957	0.0161436	0.365838
gene-GTA08_BOTSDO09013	25.3873	0.902303	49.8724	55.2723	5.78848	0.0356345	0.560983		gene-GTA08_BOTSDO09911	801.182	1505.94	96.4199	0.0640262	-3.96519	0.0118952	0.316145
gene-GTA08_BOTSDO12331	3227.41	115.495	6339.33	54.8885	5.77843	0.00281674	0.156971		gene-GTA08_BOTSDO01844	3044.76	5726.02	363.514	0.0634847	-3.97745	0.0245488	0.454593
gene-GTA08_BOTSDO03252	1158.4	41.5059	2275.29	54.8184	5.77659	0.000811714	0.0823508		gene-GTA08_BOTSDO03610	225.341	424.082	26.5986	0.0627203	-3.99492	0.0248606	0.458222
gene-GTA08_BOTSDO04917	1783.56	64.9658	3502.15	53.9076	5.75242	0.00121462	0.106012		gene-GTA08_BOTSDO04125	904.069	1701.74	106.394	0.0625208	-3.99952	0.0113075	0.307843
gene-GTA08_BOTSDO05268	3877.55	143.466	7611.63	53.0552	5.72942	0.00401436	0.184042		gene-GTA08_BOTSDO03221	2186.26	4115.4	257.12	0.0624774	-4.00052	0.017495	0.379624
gene-GTA08_BOTSDO03473	13811	512.508	27109.5	52.8958	5.72508	0.0369593	0.571234		gene-GTA08_BOTSDO01732	825.093	1553.77	96.4199	0.0620556	-4.01029	0.0111137	0.307504
gene-GTA08_BOTSDO08566	1871.7	69.4773	3673.93	52.8796	5.72464	0.00134046	0.111267		gene-GTA08_BOTSDO09686	597.497	1125.17	69.8213	0.0620539	-4.01033	0.0118626	0.316145
gene-GTA08_BOTSDO13174	97.1163	3.60921	190.623	52.8158	5.7229	0.0103351	0.294191		gene-GTA08_BOTSDO08538	493.952	930.275	57.6303	0.0619498	-4.01276	0.0129179	0.3277
gene-GTA08_BOTSDO13838	238.912	9.02303	468.8	51.956	5.69922	0.00301503	0.1613		gene-GTA08_BOTSDO11255	504.883	951.028	58.7386	0.0617633	-4.01711	0.0126848	0.325905
gene-GTA08_BOTSDO06390	189.799	7.21843	372.38	51.5875	5.68895	0.00433754	0.193967		gene-GTA08_BOTSDO01431	4401.64	8291.26	512.023	0.0617545	-4.01731	0.0335027	0.540322
gene-GTA08_BOTSDO06010	23.7249	0.902303	46.5475	51.5875	5.68895	0.0397333	0.595632		gene-GTA08_BOTSDO02893	549.959	1036.75	63.1717	0.0609326	-4.03664	0.0118198	0.316145
gene-GTA08_BOTSDO06299	1182.37	45.1152	2319.62	51.4155	5.68413	0.00094417	0.0900338		gene-GTA08_BOTSDO09998	6293.39	11865.3	721.487	0.0608065	-4.03963	0.0476883	0.653015
gene-GTA08_BOTSDO04868	70.6206	2.70691	138.534	51.1781	5.67745	0.0149245	0.351496		gene-GTA08_BOTSDO12103	368.444	694.773	42.1144	0.0606161	-4.04416	0.0151677	0.354555
gene-GTA08_BOTSDO05952	187.583	7.21843	367.947	50.9733	5.67167	0.00449687	0.198431		gene-GTA08_BOTSDO08892	349.29	658.681	39.8979	0.0605724	-4.0452	0.0158232	0.36189
gene-GTA08_BOTSDO09873	140.687	5.41382	275.96	50.9733	5.67167	0.00678946	0.241281		gene-GTA08_BOTSDO07192	188.282	355.507	21.0572	0.0592315	-4.07749	0.0266705	0.473212
gene-GTA08_BOTSDO05486	481.599	18.9484	944.25	49.8328	5.63902	0.00125706	0.107348		gene-GTA08_BOTSDO03897	427.157	806.659	47.6558	0.059078	-4.08123	0.0128811	0.3277
gene-GTA08_BOTSDO07910	15375	608.152	30141.8	49.5628	5.63119	0.0474882	0.65295		gene-GTA08_BOTSDO09858	1773.31	3349.35	197.273	0.0588989	-4.08562	0.0131416	0.329869
gene-GTA08_BOTSDO06446	817.524	32.4829	1602.57	49.3357	5.62456	0.000957121	0.0900338		gene-GTA08_BOTSDO07439	220.172	415.962	24.382	0.0586161	-4.09256	0.0226661	0.433946
gene-GTA08_BOTSDO01827	44.125	1.80461	86.4454	47.9027	5.58203	0.0240171	0.448949		gene-GTA08_BOTSDO07307	2482.96	4691.07	274.852	0.0585905	-4.09319	0.0174573	0.379624
gene-GTA08_BOTSDO09316	22.0625	0.902303	43.2227	47.9027	5.58203	0.0446283	0.628235		gene-GTA08_BOTSDO04544	862.887	1630.46	95.3116	0.0584568	-4.09648	0.00977738	0.283759
gene-GTA08_BOTSDO07190	175.392	7.21843	343.565	47.5956	5.57276	0.0055087	0.213873		gene-GTA08_BOTSDO08756	212.85	402.427	23.2738	0.0578335	-4.11195	0.0228814	0.43666
gene-GTA08_BOTSDO08150	6772.88	279.714	13266.1	47.4272	5.56764	0.0121132	0.319519		gene-GTA08_BOTSDO02392	4609.25	8715.35	503.157	0.0577323	-4.11448	0.0315758	0.522012
gene-GTA08_BOTSDO08564	1818.83	81.2073	3556.45	43.7948	5.45269	0.00191657	0.130266		gene-GTA08_BOTSDO05057	479.452	906.815	52.0889	0.0574416	-4.12176	0.0112698	0.307843
gene-GTA08_BOTSDO04289	141.138	6.31612	275.96	43.6914	5.44928	0.00837685	0.265864		gene-GTA08_BOTSDO09200	317.645	600.934	34.3565	0.0571719	-4.12855	0.0154085	0.357225
gene-GTA08_BOTSDO08541	6203.58	281.519	12125.6	43.0722	5.42869	0.0119054	0.316145		gene-GTA08_BOTSDO07698	338.604	640.635	36.5731	0.0570888	-4.13065	0.0145201	0.348677
gene-GTA08_BOTSDO09069	39.6919	1.80461	77.5792	42.9896	5.42591	0.0287705	0.497777		gene-GTA08_BOTSDO02004	2199.3	4161.42	237.171	0.0569927	-4.13308	0.0147477	0.350613
gene-GTA08_BOTSDO07895	1534.13	70.3796	2997.88	42.5959	5.41264	0.00171081	0.12372		gene-GTA08_BOTSDO12171	586.953	1110.74	63.1717	0.0568738	-4.13609	0.00995256	0.287438
gene-GTA08_BOTSDO12943	215.535	9.92533	421.144	42.4313	5.40706	0.00491683	0.202938		gene-GTA08_BOTSDO13577	3028.53	5732.33	324.725	0.0566479	-4.14183	0.0199856	0.410152
gene-GTA08_BOTSDO11760	39.1378	1.80461	76.471	42.3754	5.40516	0.0294586	0.499788		gene-GTA08_BOTSDO05412	424.245	803.05	45.4393	0.0565834	-4.14348	0.0118792	0.316145
gene-GTA08_BOTSDO06608	2876.04	135.345	5616.74	41.4993	5.37501	0.00395173	0.182518		gene-GTA08_BOTSDO01439	1814.96	3435.97	193.948	0.0564464	-4.14697	0.0122806	0.320345
gene-GTA08_BOTSDO05356	131.164	6.31612	256.012	40.533	5.34103	0.0101761	0.291764		gene-GTA08_BOTSDO03123	228.744	433.106	24.382	0.0562959	-4.15083	0.0204167	0.412036
gene-GTA08_BOTSDO08362	557.698	27.0691	1088.33	40.2055	5.32932	0.00174382	0.12372		gene-GTA08_BOTSDO07550	1211.56	2294.56	128.56	0.0560282	-4.1577	0.00954962	0.279197
gene-GTA08_BOTSDO14020	36.9212	1.80461	72.0379	39.9189	5.319	0.032466	0.532298		gene-GTA08_BOTSDO06475	135.782	257.156	14.4076	0.0560265	-4.15775	0.0326921	0.533038
gene-GTA08_BOTSDO06008	568.677	27.9714	1109.38	39.6613	5.30966	0.00177189	0.12372		gene-GTA08_BOTSDO09767	220.52	417.766	23.2738	0.05571	-4.16592	0.0207803	0.412478
gene-GTA08_BOTSDO10674	3048.84	150.685	5947	39.4666	5.30256	0.00471338	0.202938		gene-GTA08_BOTSDO00350	1036.91	1965.22	108.611	0.0552667	-4.17745	0.00885265	0.269438
gene-GTA08_BOTSDO09848	4054.93	201.214	7908.65	39.3048	5.29663	0.00714859	0.247924		gene-GTA08_BOTSDO10464	256.019	485.439	26.5986	0.0547929	-4.18987	0.0174719	0.379624
gene-GTA08_BOTSDO06307	72.7342	3.60921	141.859	39.3048	5.29663	0.0193331	0.404136		gene-GTA08_BOTSDO04783	352.59	668.607	36.5731	0.0547004	-4.1923	0.0129203	0.3277
gene-GTA08_BOTSDO02626	488.185	24.3622	952.008	39.0773	5.28826	0.00205448	0.134578		gene-GTA08_BOTSDO00110	3481.62	6603.05	360.189	0.0545489	-4.19631	0.0215921	0.422935
gene-GTA08_BOTSDO11467	89.8095	4.51152	175.107	38.8134	5.27848	0.0162249	0.365838		gene-GTA08_BOTSDO04206	203.621	386.186	21.0572	0.0545262	-4.19691	0.0216634	0.422935
gene-GTA08_BOTSDO11212	6442.22	336.559	12547.9	37.2829	5.22044	0.0156024	0.358915		gene-GTA08_BOTSDO11607	1310.53	2485.85	135.21	0.0543918	-4.20047	0.00927454	0.272497
gene-GTA08_BOTSDO08305	103.56	5.41382	201.706	37.2576	5.21946	0.0147986	0.350613		gene-GTA08_BOTSDO02221	581.682	1103.52	59.8468	0.0542328	-4.20469	0.00904186	0.270345
gene-GTA08_BOTSDO07297	633.448	33.3852	1233.51	36.9478	5.20742	0.00194222	0.130266		gene-GTA08_BOTSDO12904	226.385	429.496	23.2738	0.0541885	-4.20587	0.0193314	0.404136
gene-GTA08_BOTSDO03689	34.1506	1.80461	66.4965	36.8482	5.20352	0.036908	0.571234		gene-GTA08_BOTSDO09905	453.221	859.895	46.5475	0.0541317	-4.20738	0.0103652	0.294343
gene-GTA08_BOTSDO02023	3922.22	208.432	7636.01	36.6355	5.19517	0.00767962	0.254809		gene-GTA08_BOTSDO12850	6086.37	11547.7	625.067	0.0541293	-4.20745	0.0389825	0.588705
gene-GTA08_BOTSDO08890	2828.85	150.685	5507.02	36.5467	5.19167	0.0048928	0.202938		gene-GTA08_BOTSDO09285	75.6121	143.466	7.75792	0.0540749	-4.2089	0.0477303	0.653015
gene-GTA08_BOTSDO07973	2048.27	110.081	3986.47	36.2139	5.17847	0.00325212	0.165804		gene-GTA08_BOTSDO07597	1338.6	2540.89	136.318	0.0536497	-4.22029	0.00910266	0.270837
gene-GTA08_BOTSDO05153	1487.01	80.305	2893.71	36.034	5.17129	0.00238323	0.142155		gene-GTA08_BOTSDO12163	251.404	477.318	25.4903	0.0534032	-4.22693	0.0170028	0.374355
gene-GTA08_BOTSDO04416	3230.84	177.754	6283.92	35.3518	5.14371	0.00624025	0.23293		gene-GTA08_BOTSDO02305	110.66	210.237	11.0827	0.0527156	-4.24563	0.0354227	0.559351
gene-GTA08_BOTSDO07902	491.201	27.0691	955.333	35.2924	5.14129	0.00252736	0.147058		gene-GTA08_BOTSDO04443	66.486	126.322	6.64965	0.0526403	-4.24769	0.0498509	0.664207
gene-GTA08_BOTSDO08078	720.28	39.7013	1400.86	35.2849	5.14098	0.00204754	0.134578		gene-GTA08_BOTSDO11387	89.7007	170.535	8.8662	0.0519904	-4.26561	0.0406836	0.602138
gene-GTA08_BOTSDO06401	178.408	9.92533	346.89	34.95	5.12722	0.00865738	0.269124		gene-GTA08_BOTSDO06269	112.915	214.748	11.0827	0.0516081	-4.27626	0.0338722	0.5448
gene-GTA08_BOTSDO05634	3734.82	209.334	7260.31	34.6828	5.11615	0.00787783	0.257397		gene-GTA08_BOTSDO06591	147.512	280.616	14.4076	0.0513426	-4.2837	0.02678	0.473738
gene-GTA08_BOTSDO01237	10102.8	570.256	19635.3	34.4325	5.1057	0.0358579	0.562651		gene-GTA08_BOTSDO05317	1361.75	2590.51	132.993	0.0513385	-4.28382	0.00836931	0.265864
gene-GTA08_BOTSDO05164	7259.69	413.255	14106.1	34.1342	5.09315	0.0213955	0.42012		gene-GTA08_BOTSDO05468	609.099	1159.46	58.7386	0.0506603	-4.303	0.00768506	0.254809
gene-GTA08_BOTSDO13426	4039.45	230.087	7848.8	34.1123	5.09222	0.00901927	0.270345		gene-GTA08_BOTSDO06132	186.169	354.605	17.7324	0.050006	-4.32175	0.0205755	0.412036
gene-GTA08_BOTSDO04628	1213.94	69.4773	2358.41	33.945	5.08513	0.00237649	0.142155		gene-GTA08_BOTSDO06549	384.622	732.67	36.5731	0.0499175	-4.32431	0.0100326	0.289047
gene-GTA08_BOTSDO04104	2919.99	167.828	5672.15	33.7973	5.07884	0.00590483	0.224649		gene-GTA08_BOTSDO11691	432.856	824.705	41.0062	0.0497222	-4.32997	0.00903263	0.270345
gene-GTA08_BOTSDO09012	31.3799	1.80461	60.9551	33.7775	5.07799	0.0423258	0.613439		gene-GTA08_BOTSDO04181	6642.95	12657.5	628.392	0.0496458	-4.33218	0.0385363	0.585686
gene-GTA08_BOTSDO02091	1423.63	82.1096	2765.15	33.6763	5.07366	0.00266577	0.152128		gene-GTA08_BOTSDO09111	1128.64	2151.99	105.286	0.0489249	-4.35329	0.00697356	0.244915
gene-GTA08_BOTSDO12213	5484.17	316.708	10651.6	33.6323	5.07178	0.0141025	0.343402		gene-GTA08_BOTSDO09074	346.313	660.486	32.14	0.0486611	-4.36109	0.0104987	0.296008
gene-GTA08_BOTSDO13465	1638.3	94.7418	3181.86	33.5845	5.06972	0.00300524	0.1613		gene-GTA08_BOTSDO04606	959.718	1830.77	88.662	0.0484287	-4.36799	0.00657131	0.239268
gene-GTA08_BOTSDO09460	9890.14	573.865	19206.4	33.4685	5.06473	0.0358826	0.562651		gene-GTA08_BOTSDO01855	925.121	1764.9	85.3372	0.0483523	-4.37027	0.00652145	0.238567
gene-GTA08_BOTSDO11748	93.0313	5.41382	180.649	33.3681	5.0604	0.0188984	0.400257		gene-GTA08_BOTSDO00332	1027.91	1961.61	94.2034	0.0480236	-4.38011	0.00653194	0.238567
gene-GTA08_BOTSDO08523	122.195	7.21843	237.171	32.8563	5.0381	0.0147178	0.350613		gene-GTA08_BOTSDO08579	60.9692	116.397	5.54137	0.0476075	-4.39267	0.0467736	0.647845
gene-GTA08_BOTSDO03718	2338.01	139.857	4536.17	32.4343	5.01945	0.00477267	0.202938		gene-GTA08_BOTSDO08019	159.693	304.978	14.4076	0.0472413	-4.40381	0.0219392	0.426747
gene-GTA08_BOTSDO08711	2520.09	151.587	4888.6	32.2495	5.0112	0.00531442	0.209935		gene-GTA08_BOTSDO11740	1173.75	2242.22	105.286	0.0469561	-4.41254	0.00647328	0.238567
gene-GTA08_BOTSDO03930	2242.46	137.15	4347.76	31.7008	4.98645	0.00473707	0.202938		gene-GTA08_BOTSDO02133	74.1556	141.662	6.64965	0.0469404	-4.41303	0.0407914	0.602981
gene-GTA08_BOTSDO02024	309.263	18.9484	599.577	31.6427	4.9838	0.00511648	0.207273		gene-GTA08_BOTSDO05301	1139.96	2179.06	100.853	0.0462828	-4.43338	0.00620985	0.23293
gene-GTA08_BOTSDO12207	58.3266	3.60921	113.044	31.321	4.96906	0.0293746	0.499788		gene-GTA08_BOTSDO04639	408.43	781.395	35.4648	0.0453865	-4.46159	0.00789322	0.257397
gene-GTA08_BOTSDO00025	2082.48	130.834	4034.12	30.8339	4.94645	0.00458483	0.200081		gene-GTA08_BOTSDO12745	692.214	1324.58	59.8468	0.0451817	-4.46812	0.00577103	0.220264
gene-GTA08_BOTSDO05117	430.8	27.0691	834.531	30.8297	4.94625	0.00375278	0.175713		gene-GTA08_BOTSDO11320	90.0489	172.34	7.75792	0.0450153	-4.47344	0.0338375	0.5448
gene-GTA08_BOTSDO07349	139.721	9.02303	270.419	29.9699	4.90544	0.0145404	0.348677		gene-GTA08_BOTSDO08124	437.96	838.24	37.6813	0.044953	-4.47544	0.00730425	0.249249
gene-GTA08_BOTSDO05369	41.8055	2.70691	80.9041	29.888	4.90149	0.0386138	0.585686		gene-GTA08_BOTSDO01705	889.558	1702.65	76.471	0.044913	-4.47672	0.00554271	0.213873
gene-GTA08_BOTSDO04864	382.242	25.2645	739.219	29.2592	4.87082	0.00469397	0.202938		gene-GTA08_BOTSDO07762	90.9512	174.145	7.75792	0.0445488	-4.48847	0.0331438	0.535991
gene-GTA08_BOTSDO05267	449.332	29.776	868.888	29.1808	4.86695	0.00404204	0.184535		gene-GTA08_BOTSDO01769	2667.57	5107.94	227.196	0.0444791	-4.49073	0.0112678	0.307843
gene-GTA08_BOTSDO08388	2146.53	142.564	4150.49	29.1132	4.8636	0.00532354	0.209935		gene-GTA08_BOTSDO05477	1070.46	2050.03	90.8785	0.0443303	-4.49556	0.00554952	0.213873
gene-GTA08_BOTSDO10523	2823.52	187.679	5459.36	29.0888	4.86239	0.00745989	0.251525		gene-GTA08_BOTSDO01248	842.575	1614.22	70.9296	0.0439405	-4.50831	0.00528216	0.209935
gene-GTA08_BOTSDO09575	118.767	8.12073	229.413	28.2503	4.82019	0.0186586	0.396537		gene-GTA08_BOTSDO13778	451.044	864.406	37.6813	0.0435922	-4.51979	0.00670519	0.240666
gene-GTA08_BOTSDO04187	465.647	32.4829	898.811	27.6703	4.79026	0.00437743	0.194607		gene-GTA08_BOTSDO07444	106.393	203.921	8.8662	0.0434787	-4.52355	0.0282799	0.492925
gene-GTA08_BOTSDO00670	245.189	17.1438	473.233	27.6038	4.7868	0.00865304	0.269124		gene-GTA08_BOTSDO11499	148.208	284.225	12.191	0.0428921	-4.54314	0.0204483	0.412036
gene-GTA08_BOTSDO07901	283.669	19.8507	547.488	27.5803	4.78557	0.00730738	0.249249		gene-GTA08_BOTSDO09064	54.099	103.765	4.4331	0.0427226	-4.54886	0.0447028	0.628235
gene-GTA08_BOTSDO00027	2469.31	174.145	4764.47	27.3593	4.77396	0.00710014	0.247878		gene-GTA08_BOTSDO03575	2294.82	4402.34	187.298	0.0425452	-4.55486	0.00875803	0.269124
gene-GTA08_BOTSDO04923	5546.9	393.404	10700.4	27.1995	4.76551	0.0197155	0.408418		gene-GTA08_BOTSDO08828	204.112	391.6	16.6241	0.0424518	-4.55803	0.0143398	0.346666
gene-GTA08_BOTSDO05964	101.137	7.21843	195.056	27.022	4.75606	0.0229817	0.43787		gene-GTA08_BOTSDO01413	219.103	420.473	17.7324	0.0421725	-4.56755	0.0131134	0.329869
gene-GTA08_BOTSDO12221	833.275	59.552	1607	26.9848	4.75407	0.003609	0.172044		gene-GTA08_BOTSDO03187	192.279	369.042	15.5158	0.0420436	-4.57197	0.0150751	0.35434
gene-GTA08_BOTSDO07890	2007.34	143.466	3871.2	26.9834	4.754	0.00575806	0.220264		gene-GTA08_BOTSDO03439	96.365	184.972	7.75792	0.041941	-4.57549	0.0293262	0.499788
gene-GTA08_BOTSDO03512	9363.29	679.434	18047.2	26.562	4.73129	0.0433267	0.621121		gene-GTA08_BOTSDO11901	110.905	212.944	8.8662	0.0416364	-4.58601	0.0257557	0.465327
gene-GTA08_BOTSDO02791	135.739	9.92533	261.553	26.352	4.71984	0.0180594	0.386243		gene-GTA08_BOTSDO03362	293.607	563.939	23.2738	0.04127	-4.59876	0.00912255	0.270837
gene-GTA08_BOTSDO00293	1438.68	105.569	2771.8	26.2557	4.71456	0.0045732	0.200081		gene-GTA08_BOTSDO13582	2205.05	4237.22	172.891	0.040803	-4.61518	0.0077281	0.255455
gene-GTA08_BOTSDO05439	3209.18	236.403	6181.96	26.15	4.70874	0.0106024	0.297519		gene-GTA08_BOTSDO09867	127.249	244.524	9.97447	0.0407914	-4.61559	0.0220717	0.427392
gene-GTA08_BOTSDO11770	121.989	9.02303	234.954	26.0394	4.70262	0.0203733	0.412036		gene-GTA08_BOTSDO08598	297.216	571.158	23.2738	0.0407484	-4.61711	0.00879434	0.269124
gene-GTA08_BOTSDO08520	254.957	18.9484	490.966	25.9107	4.69548	0.00924744	0.272497		gene-GTA08_BOTSDO09015	70.8946	136.248	5.54137	0.0406713	-4.61984	0.0355561	0.560492
gene-GTA08_BOTSDO00262	3895.78	289.639	7501.91	25.9009	4.69493	0.01366	0.338506		gene-GTA08_BOTSDO00716	369.013	709.21	28.8151	0.0406299	-4.62131	0.006974	0.244915
gene-GTA08_BOTSDO10444	954.955	71.2819	1838.63	25.7937	4.68895	0.00401575	0.184042		gene-GTA08_BOTSDO01366	389.418	748.912	29.9234	0.0399559	-4.64545	0.00640484	0.238324
gene-GTA08_BOTSDO10966	2848.9	212.944	5484.85	25.7573	4.68691	0.00943966	0.276664		gene-GTA08_BOTSDO01330	679.763	1307.44	52.0889	0.0398405	-4.64962	0.00442513	0.195994
gene-GTA08_BOTSDO01553	1654.85	124.518	3185.18	25.5801	4.67695	0.00536288	0.210091		gene-GTA08_BOTSDO01959	43.6195	83.9142	3.32482	0.0396217	-4.65756	0.0474095	0.652843
gene-GTA08_BOTSDO08455	4312.04	327.536	8296.55	25.3302	4.66279	0.0160201	0.36569		gene-GTA08_BOTSDO05318	132.212	254.449	9.97447	0.0392002	-4.67299	0.0201155	0.410989
gene-GTA08_BOTSDO01328	6681.99	507.997	12856	25.3072	4.66148	0.0283819	0.493978		gene-GTA08_BOTSDO03632	308.946	594.618	23.2738	0.0391407	-4.67519	0.00782546	0.256597
gene-GTA08_BOTSDO07779	472.439	36.0921	908.785	25.1796	4.65418	0.00526132	0.209935		gene-GTA08_BOTSDO00438	103.132	198.507	7.75792	0.0390814	-4.67737	0.0252778	0.459675
gene-GTA08_BOTSDO07154	118.11	9.02303	227.196	25.1796	4.65418	0.0220024	0.426747		gene-GTA08_BOTSDO13192	59.0616	113.69	4.4331	0.0389928	-4.68065	0.0383469	0.585061
gene-GTA08_BOTSDO10873	3764.55	288.737	7240.36	25.076	4.64823	0.0138383	0.34124		gene-GTA08_BOTSDO03852	295.759	569.353	22.1655	0.038931	-4.68294	0.00813256	0.261609
gene-GTA08_BOTSDO08563	890.43	68.575	1712.28	24.9695	4.6421	0.00428143	0.19316		gene-GTA08_BOTSDO01970	6116.84	11776	457.718	0.0388688	-4.68524	0.0245004	0.454406
gene-GTA08_BOTSDO01623	784.962	60.4543	1509.47	24.9688	4.64205	0.00429606	0.19316		gene-GTA08_BOTSDO00426	1530.09	2946.02	114.152	0.038748	-4.68973	0.00497571	0.203661
gene-GTA08_BOTSDO03842	6723.98	518.824	12929.1	24.9201	4.63924	0.0292477	0.499788		gene-GTA08_BOTSDO02095	2348.62	4523.25	173.999	0.0384678	-4.70021	0.00739968	0.251206
gene-GTA08_BOTSDO11570	1221.03	94.7418	2347.33	24.776	4.63087	0.00472341	0.202938		gene-GTA08_BOTSDO06510	134.919	259.863	9.97447	0.0383835	-4.70337	0.0191363	0.402031
gene-GTA08_BOTSDO11489	81.2914	6.31612	156.267	24.7409	4.62883	0.0306554	0.514682		gene-GTA08_BOTSDO03595	150.361	289.639	11.0827	0.038264	-4.70787	0.0170357	0.374355
gene-GTA08_BOTSDO13650	69.2034	5.41382	132.993	24.5655	4.61856	0.0344781	0.550074		gene-GTA08_BOTSDO03189	180.794	348.289	13.2993	0.0381847	-4.71086	0.0138637	0.34124
gene-GTA08_BOTSDO10589	296.557	23.4599	569.653	24.282	4.60182	0.00879698	0.269124		gene-GTA08_BOTSDO11815	3517.16	6777.2	257.12	0.0379389	-4.72018	0.0117103	0.314484
gene-GTA08_BOTSDO11733	1098.74	88.4257	2109.05	23.8511	4.57598	0.00492387	0.202938		gene-GTA08_BOTSDO13513	213.032	410.548	15.5158	0.037793	-4.72574	0.0112839	0.307843
gene-GTA08_BOTSDO13356	1083.22	88.4257	2078.02	23.5001	4.5546	0.00506269	0.206509		gene-GTA08_BOTSDO05921	4836.41	9322.6	350.215	0.0375662	-4.73442	0.0170513	0.374355
gene-GTA08_BOTSDO06314	43.9191	3.60921	84.2289	23.3372	4.54456	0.0479962	0.654133		gene-GTA08_BOTSDO01980	1723.45	3324.99	121.91	0.0366649	-4.76946	0.00487992	0.202938
gene-GTA08_BOTSDO13640	6369.04	535.968	12202.1	22.7665	4.50884	0.0307747	0.515332		gene-GTA08_BOTSDO02365	94.0063	181.363	6.64965	0.0366649	-4.76946	0.025288	0.459675
gene-GTA08_BOTSDO10438	587.714	50.529	1124.9	22.2625	4.47654	0.00597798	0.226705		gene-GTA08_BOTSDO12086	157.128	303.174	11.0827	0.0365558	-4.77376	0.0151846	0.354555
gene-GTA08_BOTSDO07275	4409.38	382.577	8436.19	22.051	4.46277	0.0205595	0.412036		gene-GTA08_BOTSDO10664	686.57	1325.48	47.6558	0.0359535	-4.79772	0.00353522	0.169891
gene-GTA08_BOTSDO07812	1609.77	140.759	3078.79	21.8727	4.45106	0.00726962	0.249249		gene-GTA08_BOTSDO11689	242.009	467.393	16.6241	0.0355678	-4.81329	0.00875331	0.269124
gene-GTA08_BOTSDO05232	3219.79	284.225	6155.36	21.6566	4.43674	0.0148575	0.350613		gene-GTA08_BOTSDO12969	6407.58	12379.6	435.552	0.0351831	-4.82898	0.0227317	0.434502
gene-GTA08_BOTSDO07629	142.08	12.6322	271.527	21.4948	4.42591	0.0233166	0.440564		gene-GTA08_BOTSDO03804	2078	4015.25	140.751	0.0350541	-4.83427	0.00536275	0.210091
gene-GTA08_BOTSDO05529	100.931	9.02303	192.84	21.372	4.41765	0.031432	0.520359		gene-GTA08_BOTSDO01008	261.962	506.192	17.7324	0.035031	-4.83523	0.00774759	0.255455
gene-GTA08_BOTSDO07725	2355.92	211.139	4500.7	21.3163	4.41389	0.0108561	0.301784		gene-GTA08_BOTSDO03848	722.314	1395.86	48.7641	0.0349347	-4.83919	0.00327508	0.165804
gene-GTA08_BOTSDO07572	784.938	70.3796	1499.5	21.3058	4.41318	0.00606927	0.229434		gene-GTA08_BOTSDO01703	11000.9	21259.2	742.544	0.0349282	-4.83946	0.0495094	0.664042
gene-GTA08_BOTSDO01653	241.349	21.6553	461.042	21.2901	4.41211	0.0138853	0.34124		gene-GTA08_BOTSDO08822	1036.02	2002.21	69.8213	0.0348721	-4.84178	0.00326538	0.165804
gene-GTA08_BOTSDO07390	3061.48	277.909	5845.04	21.0322	4.39453	0.0147965	0.350613		gene-GTA08_BOTSDO02339	382.238	738.986	25.4903	0.0344936	-4.85753	0.00488789	0.202938
gene-GTA08_BOTSDO01634	1301.83	120.006	2483.64	20.6959	4.37128	0.00716411	0.247924		gene-GTA08_BOTSDO06372	150.709	291.444	9.97447	0.0342243	-4.86883	0.014434	0.348235
gene-GTA08_BOTSDO04088	185.896	17.1438	354.648	20.6867	4.37063	0.0190677	0.401302		gene-GTA08_BOTSDO01094	33.5912	64.9658	2.21655	0.0341187	-4.87329	0.0494702	0.664042
gene-GTA08_BOTSDO09315	73.9847	7.21843	140.751	19.4988	4.28532	0.0437221	0.624526		gene-GTA08_BOTSDO00195	2597.7	5025.83	169.566	0.0337389	-4.88944	0.00650326	0.238567
gene-GTA08_BOTSDO01829	784.011	78.5004	1489.52	18.9747	4.24601	0.00780055	0.256489		gene-GTA08_BOTSDO01978	4584.44	8869.64	299.234	0.0337369	-4.88953	0.0134344	0.33489
gene-GTA08_BOTSDO00398	787.787	79.4027	1496.17	18.8428	4.23594	0.00791551	0.257417		gene-GTA08_BOTSDO11165	34.0423	65.8681	2.21655	0.0336513	-4.89319	0.0484344	0.65674
gene-GTA08_BOTSDO03988	186.244	18.9484	353.54	18.6581	4.22173	0.0224884	0.431239		gene-GTA08_BOTSDO12108	733.489	1419.32	47.6558	0.0335765	-4.89641	0.00299392	0.1613
gene-GTA08_BOTSDO09658	773.934	79.4027	1468.46	18.4939	4.20898	0.00825478	0.263398		gene-GTA08_BOTSDO11445	85.3314	165.121	5.54137	0.0335594	-4.89714	0.024689	0.456477
gene-GTA08_BOTSDO06453	131.448	13.5345	249.362	18.4241	4.20352	0.0312909	0.518748		gene-GTA08_BOTSDO05861	446.16	863.504	28.8151	0.03337	-4.9053	0.00393162	0.182488
gene-GTA08_BOTSDO06476	6131.72	634.319	11629.1	18.3332	4.19639	0.0397423	0.595632		gene-GTA08_BOTSDO07813	8058.43	15602.6	514.24	0.0329585	-4.9232	0.0293575	0.499788
gene-GTA08_BOTSDO10962	113.368	11.7299	215.005	18.3296	4.1961	0.0354366	0.559351		gene-GTA08_BOTSDO06030	789.638	1529.4	49.8724	0.032609	-4.93858	0.00277195	0.155701
gene-GTA08_BOTSDO10284	217.972	22.5576	413.387	18.3258	4.19581	0.0199156	0.410152		gene-GTA08_BOTSDO12292	440.643	853.579	27.7069	0.0324597	-4.94521	0.00375999	0.175713
gene-GTA08_BOTSDO05421	104.05	10.8276	197.273	18.2194	4.1874	0.0380911	0.582802		gene-GTA08_BOTSDO00477	1537.01	2977.6	96.4199	0.0323818	-4.94868	0.00341907	0.169444
gene-GTA08_BOTSDO01432	1784.72	185.874	3383.56	18.2035	4.18614	0.0114506	0.310317		gene-GTA08_BOTSDO07547	1360.93	2636.53	85.3372	0.0323672	-4.94932	0.00313334	0.164192
gene-GTA08_BOTSDO02702	102.942	10.8276	195.056	18.0147	4.1711	0.03898	0.588705		gene-GTA08_BOTSDO01958	159.281	308.588	9.97447	0.032323	-4.9513	0.0124572	0.323049
gene-GTA08_BOTSDO07781	685.541	72.1843	1298.9	17.9942	4.16946	0.00893695	0.269744		gene-GTA08_BOTSDO11682	389.805	755.228	24.382	0.0322844	-4.95302	0.00420482	0.190501
gene-GTA08_BOTSDO09663	2121.74	223.771	4019.71	17.9635	4.167	0.0136094	0.337957		gene-GTA08_BOTSDO13868	248.673	481.83	15.5158	0.0322019	-4.95671	0.00713294	0.247924
gene-GTA08_BOTSDO09919	1152	121.811	2182.19	17.9146	4.16306	0.00926539	0.272497		gene-GTA08_BOTSDO11714	1074.51	2082.52	66.4965	0.0319309	-4.96891	0.00272146	0.153827
gene-GTA08_BOTSDO03517	330.683	35.1898	626.175	17.7942	4.15334	0.0141876	0.343688		gene-GTA08_BOTSDO13696	35.8469	69.4773	2.21655	0.0319032	-4.97015	0.0446004	0.628235
gene-GTA08_BOTSDO05276	135.224	14.4369	256.012	17.7332	4.14838	0.0323301	0.531521		gene-GTA08_BOTSDO09208	682.897	1323.68	42.1144	0.0318162	-4.97409	0.0027193	0.153827
gene-GTA08_BOTSDO02880	1595.29	170.535	3020.05	17.7092	4.14643	0.0111738	0.307734		gene-GTA08_BOTSDO12572	72.145	139.857	4.4331	0.0316974	-4.97949	0.0264999	0.471594
gene-GTA08_BOTSDO00026	1232.33	131.736	2332.92	17.709	4.14641	0.0097349	0.283219		gene-GTA08_BOTSDO13523	1905.2	3694.03	116.369	0.0315019	-4.98842	0.00393571	0.182488
gene-GTA08_BOTSDO08316	412.773	44.2129	781.334	17.6721	4.1434	0.0119805	0.31712		gene-GTA08_BOTSDO01818	238.645	462.882	14.4076	0.0311258	-5.00574	0.00709089	0.247878
gene-GTA08_BOTSDO08787	2119.6	232.794	4006.41	17.2101	4.10518	0.0147765	0.350613		gene-GTA08_BOTSDO12265	1503.46	2917.15	89.7703	0.0307733	-5.02218	0.00301673	0.1613
gene-GTA08_BOTSDO03964	1738.56	192.191	3284.93	17.092	4.09525	0.0127501	0.326439		gene-GTA08_BOTSDO07452	668.705	1297.51	39.8979	0.0307495	-5.02329	0.00254546	0.147388
gene-GTA08_BOTSDO11823	1212.62	134.443	2290.8	17.0392	4.09079	0.0104972	0.296008		gene-GTA08_BOTSDO08664	1006.67	1953.49	59.8468	0.0306359	-5.02863	0.00244333	0.14429
gene-GTA08_BOTSDO00218	1081.83	120.006	2043.66	17.0296	4.08997	0.0101322	0.291209		gene-GTA08_BOTSDO02860	167.853	325.731	9.97447	0.0306218	-5.0293	0.0107902	0.301364
gene-GTA08_BOTSDO01631	5508.82	615.371	10402.3	16.9041	4.0793	0.0394712	0.593067		gene-GTA08_BOTSDO04804	4906.19	9522	290.368	0.0304944	-5.03531	0.0125289	0.323682
gene-GTA08_BOTSDO13644	96.8465	10.8276	182.865	16.8888	4.07799	0.0443506	0.628212		gene-GTA08_BOTSDO11609	3739.68	7259.93	219.438	0.030226	-5.04807	0.00857042	0.269124
gene-GTA08_BOTSDO05607	2599.24	293.249	4905.23	16.7272	4.06412	0.018917	0.400257		gene-GTA08_BOTSDO01701	1742.8	3383.64	101.961	0.0301336	-5.05248	0.00328256	0.165804
gene-GTA08_BOTSDO10766	3171.69	360.921	5982.47	16.5756	4.05098	0.0233458	0.440564		gene-GTA08_BOTSDO12183	38.1027	73.9889	2.21655	0.0299579	-5.06092	0.0404129	0.602138
gene-GTA08_BOTSDO03571	261.479	29.776	493.182	16.5631	4.0499	0.0200066	0.410152		gene-GTA08_BOTSDO03181	57.6052	111.886	3.32482	0.0297163	-5.0726	0.0294312	0.499788
gene-GTA08_BOTSDO05188	2212.65	252.645	4172.66	16.5159	4.04578	0.0166286	0.371717		gene-GTA08_BOTSDO00783	213.174	414.157	12.191	0.0294357	-5.08629	0.00748006	0.251525
gene-GTA08_BOTSDO01570	1244.84	143.466	2346.22	16.3538	4.03155	0.0115654	0.311296		gene-GTA08_BOTSDO04004	624.982	1214.5	35.4648	0.0292012	-5.09783	0.00234571	0.141338
gene-GTA08_BOTSDO10907	428.225	49.6267	806.824	16.2579	4.02307	0.0137828	0.340837		gene-GTA08_BOTSDO05071	415.418	807.561	23.2738	0.0288198	-5.11679	0.00313999	0.164192
gene-GTA08_BOTSDO07430	178.834	20.753	336.916	16.2346	4.021	0.0291788	0.499788		gene-GTA08_BOTSDO07677	1189	2312.6	65.3882	0.0282747	-5.14434	0.002171	0.136348
gene-GTA08_BOTSDO09571	1702.48	197.604	3207.35	16.2312	4.02069	0.0139434	0.341254		gene-GTA08_BOTSDO04122	221.746	431.301	12.191	0.0282657	-5.1448	0.00664353	0.240317
gene-GTA08_BOTSDO01652	116.486	13.5345	219.438	16.2132	4.0191	0.0412293	0.608696		gene-GTA08_BOTSDO03896	952.71	1853.33	52.0889	0.0281056	-5.153	0.0020027	0.132805
gene-GTA08_BOTSDO08869	162.97	18.9484	306.992	16.2015	4.01806	0.0317199	0.523191		gene-GTA08_BOTSDO11684	61.2144	119.104	3.32482	0.0279153	-5.1628	0.0263575	0.47029
gene-GTA08_BOTSDO07845	3330.31	388.893	6271.73	16.1271	4.01142	0.025672	0.464522		gene-GTA08_BOTSDO04588	6370.71	12396.7	344.674	0.0278036	-5.16859	0.0161368	0.365838
gene-GTA08_BOTSDO10624	2093.47	248.133	3938.81	15.8738	3.98857	0.0170935	0.374355		gene-GTA08_BOTSDO03475	820.253	1596.17	44.331	0.0277733	-5.17016	0.00194377	0.130266
gene-GTA08_BOTSDO05965	349.911	41.5059	658.315	15.8607	3.98739	0.0168452	0.374355		gene-GTA08_BOTSDO12189	1288.11	2507.5	68.713	0.027403	-5.18952	0.002116	0.135496
gene-GTA08_BOTSDO03983	797.673	94.7418	1500.6	15.8389	3.9854	0.0114814	0.310442		gene-GTA08_BOTSDO13342	562.66	1095.4	29.9234	0.0273174	-5.19403	0.00216247	0.136348
gene-GTA08_BOTSDO04938	2269.82	276.105	4263.53	15.4417	3.94876	0.0193386	0.404136		gene-GTA08_BOTSDO08032	145.992	284.225	7.75792	0.027295	-5.19522	0.0108307	0.301784
gene-GTA08_BOTSDO12938	2641.38	322.122	4960.64	15.3999	3.94485	0.0223406	0.430492		gene-GTA08_BOTSDO02266	358.612	698.383	18.8407	0.0269776	-5.2121	0.00326233	0.165804
gene-GTA08_BOTSDO11768	1136.75	138.955	2134.54	15.3614	3.94124	0.012788	0.326439		gene-GTA08_BOTSDO12162	551.278	1073.74	28.8151	0.0268362	-5.21967	0.00211218	0.135496
gene-GTA08_BOTSDO09572	3639.93	448.445	6831.41	15.2336	3.92918	0.030781	0.515332		gene-GTA08_BOTSDO11504	893.545	1740.54	46.5475	0.0267431	-5.22469	0.00178553	0.123943
gene-GTA08_BOTSDO08984	1791.13	221.967	3360.29	15.1387	3.92017	0.0166123	0.371717		gene-GTA08_BOTSDO01736	127.843	249.036	6.64965	0.0267016	-5.22693	0.0123064	0.320345
gene-GTA08_BOTSDO11247	420.159	52.3336	787.984	15.0569	3.91236	0.0162712	0.365838		gene-GTA08_BOTSDO04767	128.294	249.938	6.64965	0.0266052	-5.23215	0.012197	0.3196
gene-GTA08_BOTSDO10475	325.077	40.6036	609.551	15.0122	3.90807	0.0198407	0.410152		gene-GTA08_BOTSDO05326	128.294	249.938	6.64965	0.0266052	-5.23215	0.012197	0.3196
gene-GTA08_BOTSDO02083	722.271	90.2303	1354.31	15.0095	3.9078	0.013015	0.328699		gene-GTA08_BOTSDO08820	920.266	1792.88	47.6558	0.0265807	-5.23348	0.00176511	0.12372
gene-GTA08_BOTSDO11490	1892.8	239.11	3546.48	14.832	3.89064	0.0180058	0.386243		gene-GTA08_BOTSDO06976	43.0654	83.9142	2.21655	0.0264145	-5.24253	0.0330189	0.535429
gene-GTA08_BOTSDO00020	190.613	24.3622	356.865	14.6483	3.87266	0.0325829	0.532725		gene-GTA08_BOTSDO12390	64.8236	126.322	3.32482	0.0263201	-5.24769	0.0236973	0.44578
gene-GTA08_BOTSDO08570	331.521	42.4082	620.634	14.6347	3.87133	0.0204885	0.412036		gene-GTA08_BOTSDO09850	1113.73	2170.94	56.522	0.0260357	-5.26336	0.00176361	0.12372
gene-GTA08_BOTSDO05717	126.706	16.2415	237.171	14.6028	3.86817	0.0450406	0.63184		gene-GTA08_BOTSDO05072	65.7259	128.127	3.32482	0.0259494	-5.26815	0.0230881	0.43849
gene-GTA08_BOTSDO10539	2161.9	279.714	4044.1	14.458	3.85379	0.0210094	0.414944		gene-GTA08_BOTSDO05511	3025.65	5898.36	152.942	0.0259296	-5.26926	0.00487682	0.202938
gene-GTA08_BOTSDO13895	799.968	103.765	1496.17	14.4189	3.84989	0.0140185	0.342385		gene-GTA08_BOTSDO02306	88.8377	173.242	4.4331	0.025589	-5.28833	0.0173229	0.377982
gene-GTA08_BOTSDO00957	3331.36	433.106	6229.61	14.3836	3.84635	0.0311993	0.518642		gene-GTA08_BOTSDO08782	3270.65	6378.38	162.916	0.025542	-5.29099	0.00529829	0.209935
gene-GTA08_BOTSDO00147	2595.54	340.168	4850.92	14.2604	3.83394	0.0252833	0.459675		gene-GTA08_BOTSDO12847	244.755	477.318	12.191	0.0255407	-5.29106	0.00490152	0.202938
gene-GTA08_BOTSDO06507	137.583	18.0461	257.12	14.248	3.83268	0.0439992	0.625263		gene-GTA08_BOTSDO01758	1361.54	2655.48	67.6048	0.0254586	-5.2957	0.00186981	0.128292
gene-GTA08_BOTSDO01243	1530.28	201.214	2859.35	14.2105	3.82889	0.0170822	0.374355		gene-GTA08_BOTSDO01846	314.09	612.664	15.5158	0.0253252	-5.30328	0.00343092	0.169444
gene-GTA08_BOTSDO00389	3549.69	471.905	6627.48	14.0441	3.81189	0.0344103	0.5498		gene-GTA08_BOTSDO09892	473.165	923.056	23.2738	0.0252138	-5.30964	0.0021041	0.135496
gene-GTA08_BOTSDO00377	957.887	128.127	1787.65	13.9521	3.80242	0.0151233	0.354555		gene-GTA08_BOTSDO08640	157.722	307.685	7.75792	0.0252138	-5.30964	0.00877763	0.269124
gene-GTA08_BOTSDO10682	4602.84	619.882	8585.81	13.8507	3.79189	0.0444912	0.628235		gene-GTA08_BOTSDO02825	338.104	659.584	16.6241	0.025204	-5.31021	0.00308752	0.163006
gene-GTA08_BOTSDO09014	3399.9	463.784	6336.01	13.6616	3.77205	0.0346598	0.551491		gene-GTA08_BOTSDO06418	4156.46	8109	203.923	0.0251477	-5.31343	0.00727497	0.249249
gene-GTA08_BOTSDO11588	235.68	32.4829	438.877	13.511	3.75606	0.0312409	0.518642		gene-GTA08_BOTSDO00394	136.415	266.179	6.64965	0.0249818	-5.32298	0.0104125	0.29498
gene-GTA08_BOTSDO07515	222.587	30.6783	414.495	13.511	3.75606	0.0327367	0.533038		gene-GTA08_BOTSDO03188	413.304	806.659	19.9489	0.0247303	-5.33757	0.00233026	0.141124
gene-GTA08_BOTSDO00248	1222.56	168.731	2276.4	13.4913	3.75396	0.0171819	0.375598		gene-GTA08_BOTSDO13888	4072.07	7950.19	193.948	0.0243954	-5.35725	0.00671343	0.240666
gene-GTA08_BOTSDO05165	868.49	120.006	1616.97	13.4741	3.75211	0.0161612	0.365838		gene-GTA08_BOTSDO12953	2376.79	4640.55	113.044	0.0243601	-5.35934	0.00308983	0.163006
gene-GTA08_BOTSDO09059	174.543	24.3622	324.725	13.329	3.7365	0.0406743	0.602138		gene-GTA08_BOTSDO04839	749.5	1463.54	35.4648	0.0242323	-5.36693	0.00146541	0.114132
gene-GTA08_BOTSDO11569	193.075	27.0691	359.081	13.2654	3.72959	0.0378534	0.581267		gene-GTA08_BOTSDO09095	405.08	791.32	18.8407	0.0238092	-5.39234	0.00221297	0.136798
gene-GTA08_BOTSDO09638	616.289	86.6211	1145.96	13.2295	3.72569	0.0175861	0.38023		gene-GTA08_BOTSDO13610	3039.86	5938.96	140.751	0.0236996	-5.39899	0.00416443	0.189394
gene-GTA08_BOTSDO05460	1273.97	179.558	2368.38	13.1901	3.72138	0.0182737	0.390123		gene-GTA08_BOTSDO09837	6057.09	11838.2	275.96	0.023311	-5.42285	0.0115083	0.310463
gene-GTA08_BOTSDO11991	1221.6	172.34	2270.86	13.1766	3.71991	0.0180392	0.386243		gene-GTA08_BOTSDO12616	341.159	666.802	15.5158	0.0232691	-5.42544	0.00262732	0.15139
gene-GTA08_BOTSDO09872	446.075	63.1612	828.99	13.125	3.71424	0.0205868	0.412036		gene-GTA08_BOTSDO00884	1464.75	2863.01	66.4965	0.0232261	-5.42811	0.00162155	0.11967
gene-GTA08_BOTSDO12190	152.133	21.6553	282.61	13.0504	3.70602	0.0466128	0.647128		gene-GTA08_BOTSDO06536	24.4652	47.8221	1.10827	0.023175	-5.43129	0.0486884	0.65674
gene-GTA08_BOTSDO11348	164.672	23.4599	305.884	13.0386	3.70472	0.0440165	0.625263		gene-GTA08_BOTSDO09584	24.4652	47.8221	1.10827	0.023175	-5.43129	0.0486884	0.65674
gene-GTA08_BOTSDO11756	145.032	20.753	269.311	12.977	3.69788	0.0486457	0.65674		gene-GTA08_BOTSDO04984	4217.93	8245.25	190.623	0.0231192	-5.43477	0.00646139	0.238567
gene-GTA08_BOTSDO05510	3776.96	544.089	7009.84	12.8836	3.68747	0.0418773	0.610729		gene-GTA08_BOTSDO10125	1497.69	2928.88	66.4965	0.0227038	-5.46092	0.00157346	0.117682
gene-GTA08_BOTSDO08188	2370.05	344.68	4395.42	12.7522	3.67267	0.028689	0.497777		gene-GTA08_BOTSDO04127	551.768	1079.15	24.382	0.0225937	-5.46794	0.00147106	0.114132
gene-GTA08_BOTSDO06215	167.34	24.3622	310.317	12.7377	3.67103	0.0450858	0.63184		gene-GTA08_BOTSDO08161	828.555	1620.54	36.5731	0.0225685	-5.46955	0.00123357	0.10688
gene-GTA08_BOTSDO13926	1235.98	182.265	2289.7	12.5624	3.65104	0.0199884	0.410152		gene-GTA08_BOTSDO00371	207.902	406.939	8.8662	0.0217876	-5.52035	0.00478497	0.202938
gene-GTA08_BOTSDO09022	1550.36	229.185	2871.54	12.5294	3.64724	0.0221788	0.428069		gene-GTA08_BOTSDO11243	52.0884	101.96	2.21655	0.0217394	-5.52355	0.0237943	0.446191
gene-GTA08_BOTSDO00131	3266.65	485.439	6047.86	12.4585	3.63906	0.0390807	0.589063		gene-GTA08_BOTSDO02431	1423.53	2787.21	59.8468	0.0214719	-5.5414	0.00133932	0.111267
gene-GTA08_BOTSDO06780	216.285	32.4829	400.087	12.3169	3.62256	0.0391054	0.589063		gene-GTA08_BOTSDO11300	80.1628	157.001	3.32482	0.0211771	-5.56135	0.0155919	0.358915
gene-GTA08_BOTSDO08091	838.954	126.322	1551.58	12.2827	3.61856	0.0196215	0.407199		gene-GTA08_BOTSDO06025	296.637	581.083	12.191	0.0209798	-5.57485	0.00264494	0.151669
gene-GTA08_BOTSDO01290	1404.36	212.041	2596.69	12.2461	3.61426	0.0221379	0.427976		gene-GTA08_BOTSDO01564	2321.46	4547.61	95.3116	0.0209586	-5.57631	0.00222426	0.136798
gene-GTA08_BOTSDO13639	615.014	92.9372	1137.09	12.235	3.61295	0.0206814	0.412036		gene-GTA08_BOTSDO04005	461.474	904.108	18.8407	0.020839	-5.58457	0.0014659	0.114132
gene-GTA08_BOTSDO12158	226.608	34.2875	418.928	12.2181	3.61095	0.0382347	0.584101		gene-GTA08_BOTSDO04773	326.967	640.635	13.2993	0.0207596	-5.59008	0.0022548	0.137961
gene-GTA08_BOTSDO10582	1130.27	171.438	2089.1	12.1858	3.60713	0.0207233	0.412036		gene-GTA08_BOTSDO13708	55.2465	108.276	2.21655	0.0204712	-5.61026	0.021413	0.42012
gene-GTA08_BOTSDO01968	166.128	25.2645	306.992	12.1511	3.60302	0.0487515	0.656844		gene-GTA08_BOTSDO09011	417.507	818.389	16.6241	0.0203132	-5.62144	0.00156254	0.117682
gene-GTA08_BOTSDO06654	306.624	46.9198	566.329	12.0701	3.59337	0.0310655	0.517904		gene-GTA08_BOTSDO00540	112.749	221.064	4.4331	0.0200534	-5.64001	0.00994618	0.287438
gene-GTA08_BOTSDO07627	1006.99	154.294	1859.69	12.0529	3.59131	0.020698	0.412036		gene-GTA08_BOTSDO00662	57.9534	113.69	2.21655	0.0194964	-5.68065	0.0196224	0.407199
gene-GTA08_BOTSDO09568	667.632	102.863	1232.4	11.9811	3.58268	0.0211694	0.416719		gene-GTA08_BOTSDO03803	3201.32	6281.83	120.802	0.0192304	-5.70047	0.0030776	0.163006
gene-GTA08_BOTSDO02620	315.284	48.7244	581.844	11.9415	3.57792	0.0310474	0.517904		gene-GTA08_BOTSDO06432	412.441	809.366	15.5158	0.0191704	-5.70498	0.00141662	0.114132
gene-GTA08_BOTSDO06692	2829.9	437.617	5222.19	11.9332	3.57691	0.0373598	0.575924		gene-GTA08_BOTSDO05680	8147.18	15995.1	299.234	0.0187078	-5.74021	0.0144695	0.348382
gene-GTA08_BOTSDO02556	1827.9	283.323	3372.48	11.9033	3.57329	0.0270041	0.476993		gene-GTA08_BOTSDO01414	1120.86	2200.72	41.0062	0.0186331	-5.74599	0.00085105	0.0848904
gene-GTA08_BOTSDO12233	219.958	34.2875	405.629	11.8302	3.5644	0.0412845	0.608755		gene-GTA08_BOTSDO02767	429.133	842.751	15.5158	0.018411	-5.76329	0.00124556	0.107136
gene-GTA08_BOTSDO09004	259.135	40.6036	477.667	11.7641	3.55632	0.0368391	0.571234		gene-GTA08_BOTSDO01794	805.276	1581.74	28.8151	0.0182174	-5.77854	0.000776469	0.0812604
gene-GTA08_BOTSDO04508	2234.61	356.41	4112.81	11.5396	3.52852	0.0329246	0.534631		gene-GTA08_BOTSDO08151	2267.68	4455.57	79.7958	0.0179092	-5.80315	0.00157447	0.117682
gene-GTA08_BOTSDO10926	512.072	82.1096	942.034	11.4729	3.52016	0.025145	0.459675		gene-GTA08_BOTSDO08023	254.371	499.876	8.8662	0.0177368	-5.81711	0.00251264	0.146922
gene-GTA08_BOTSDO11743	348.817	55.9428	641.691	11.4705	3.51986	0.0311882	0.518642		gene-GTA08_BOTSDO02847	3804.18	7476.48	131.885	0.0176399	-5.82501	0.0034831	0.169444
gene-GTA08_BOTSDO00094	509.198	83.0119	935.384	11.2681	3.49417	0.0261305	0.469095		gene-GTA08_BOTSDO12834	65.6229	129.029	2.21655	0.0171786	-5.86324	0.0155195	0.358915
gene-GTA08_BOTSDO05163	1691.3	276.105	3106.49	11.2511	3.492	0.0287705	0.497777		gene-GTA08_BOTSDO01891	2265.12	4453.77	76.471	0.0171699	-5.86397	0.0014457	0.114132
gene-GTA08_BOTSDO07298	400.881	65.8681	735.895	11.1722	3.48185	0.0300321	0.507808		gene-GTA08_BOTSDO13310	101.367	199.409	3.32482	0.0166734	-5.90631	0.00919678	0.272234
gene-GTA08_BOTSDO09495	1319.97	218.357	2421.58	11.09	3.47119	0.0263869	0.47029		gene-GTA08_BOTSDO05479	4179.85	8224.49	135.21	0.0164399	-5.92666	0.00360577	0.172044
gene-GTA08_BOTSDO09566	360.493	60.4543	660.532	10.9261	3.44971	0.033437	0.539996		gene-GTA08_BOTSDO06385	104.525	205.725	3.32482	0.0161615	-5.9513	0.00853764	0.269124
gene-GTA08_BOTSDO02353	2431.55	407.841	4455.27	10.924	3.44943	0.0387921	0.587324		gene-GTA08_BOTSDO04828	73.2925	144.369	2.21655	0.0153534	-6.0253	0.0124648	0.323049
gene-GTA08_BOTSDO11021	217.987	36.9944	398.979	10.7848	3.43093	0.0484466	0.65674		gene-GTA08_BOTSDO05984	74.1948	146.173	2.21655	0.0151639	-6.04322	0.0121577	0.3196
gene-GTA08_BOTSDO11135	919.127	157.001	1681.25	10.7086	3.42069	0.0261658	0.469095		gene-GTA08_BOTSDO04207	185.938	366.335	5.54137	0.0151265	-6.04678	0.00330688	0.166325
gene-GTA08_BOTSDO11308	373.935	64.0635	683.806	10.6739	3.41601	0.0341531	0.547094		gene-GTA08_BOTSDO05670	523.424	1031.33	15.5158	0.0150445	-6.05462	0.000666005	0.0731989
gene-GTA08_BOTSDO03150	754.313	129.932	1378.69	10.6109	3.40748	0.0267109	0.473221		gene-GTA08_BOTSDO04889	76.4506	150.685	2.21655	0.0147099	-6.08707	0.0114307	0.310317
gene-GTA08_BOTSDO12899	609.693	105.569	1113.82	10.5506	3.39925	0.0280573	0.489764		gene-GTA08_BOTSDO03378	77.3529	152.489	2.21655	0.0145358	-6.10425	0.0111547	0.307734
gene-GTA08_BOTSDO08363	499.366	86.6211	912.11	10.5299	3.39642	0.0301486	0.509053		gene-GTA08_BOTSDO08460	1377.81	2716.83	38.7896	0.0142775	-6.13011	0.000542969	0.0678425
gene-GTA08_BOTSDO03955	900.286	157.001	1643.57	10.4686	3.38799	0.0273783	0.481519		gene-GTA08_BOTSDO00383	42.0601	83.0119	1.10827	0.0133508	-6.22693	0.0202115	0.410989
gene-GTA08_BOTSDO04158	2033.11	354.605	3711.61	10.4669	3.38776	0.0369378	0.571234		gene-GTA08_BOTSDO08995	42.0601	83.0119	1.10827	0.0133508	-6.22693	0.0202115	0.410989
gene-GTA08_BOTSDO06745	449.312	78.5004	820.123	10.4474	3.38507	0.0321299	0.528962		gene-GTA08_BOTSDO05274	86.3759	170.535	2.21655	0.0129976	-6.26561	0.00877441	0.269124
gene-GTA08_BOTSDO07735	287.926	50.529	525.322	10.3965	3.37802	0.0424539	0.614546		gene-GTA08_BOTSDO00393	89.0828	175.949	2.21655	0.0125977	-6.3107	0.00817843	0.262373
gene-GTA08_BOTSDO03933	1192.44	209.334	2175.54	10.3927	3.3775	0.0291209	0.499788		gene-GTA08_BOTSDO13585	1070.8	2115	26.5986	0.0125762	-6.31316	0.000355835	0.0502829
gene-GTA08_BOTSDO06101	1000.99	177.754	1824.22	10.2626	3.35933	0.0288098	0.497777		gene-GTA08_BOTSDO13798	89.9851	177.754	2.21655	0.0124698	-6.32542	0.00799041	0.258429
gene-GTA08_BOTSDO08267	346.885	63.1612	630.608	9.98411	3.31963	0.0404912	0.602138		gene-GTA08_BOTSDO03974	765.099	1511.36	18.8407	0.0124661	-6.32585	0.000348116	0.0502829
gene-GTA08_BOTSDO03956	531.932	97.4487	966.416	9.91717	3.30993	0.0331347	0.535991		gene-GTA08_BOTSDO08372	45.6693	90.2303	1.10827	0.0122827	-6.34722	0.017526	0.379624
gene-GTA08_BOTSDO01962	2184.47	402.427	3966.52	9.85648	3.30107	0.0432764	0.621121		gene-GTA08_BOTSDO03710	239.625	473.709	5.54137	0.0116978	-6.41761	0.00144305	0.114132
gene-GTA08_BOTSDO00309	331.575	61.3566	601.793	9.80812	3.29398	0.0430071	0.619759		gene-GTA08_BOTSDO01347	96.7524	191.288	2.21655	0.0115875	-6.43129	0.00673136	0.240666
gene-GTA08_BOTSDO06439	593.662	110.081	1077.24	9.78592	3.29071	0.0328817	0.534631		gene-GTA08_BOTSDO01674	195.309	386.186	4.4331	0.0114792	-6.44484	0.00206345	0.134578
gene-GTA08_BOTSDO09714	2518.96	467.393	4570.53	9.77876	3.28965	0.0484703	0.65674		gene-GTA08_BOTSDO11171	344.498	681.239	7.75792	0.011388	-6.45635	0.000708867	0.0764932
gene-GTA08_BOTSDO09295	289.73	54.1382	525.322	9.70336	3.27848	0.047752	0.653015		gene-GTA08_BOTSDO01877	49.2785	97.4487	1.10827	0.0113729	-6.45826	0.0153167	0.356489
gene-GTA08_BOTSDO00534	1884.29	357.312	3411.27	9.54703	3.25505	0.0418891	0.610729		gene-GTA08_BOTSDO02111	3255.44	6438.84	72.0379	0.011188	-6.4819	0.00118847	0.104498
gene-GTA08_BOTSDO09884	590.028	112.788	1067.27	9.46262	3.24224	0.0352233	0.558212		gene-GTA08_BOTSDO01981	2232.21	4416.77	47.6558	0.0107897	-6.5342	0.000561442	0.0687043
gene-GTA08_BOTSDO07931	1834.48	351.898	3317.07	9.42621	3.23668	0.0422653	0.613312		gene-GTA08_BOTSDO10651	2694.57	5332.61	56.522	0.0105993	-6.55989	0.000759727	0.0805175
gene-GTA08_BOTSDO09997	806.289	155.196	1457.38	9.39058	3.23121	0.0341354	0.547094		gene-GTA08_BOTSDO02768	213.807	423.18	4.4331	0.0104757	-6.57681	0.00152993	0.117682
gene-GTA08_BOTSDO11636	730.254	141.662	1318.85	9.30984	3.21876	0.0349743	0.555006		gene-GTA08_BOTSDO02849	3016.65	5972.34	60.9551	0.0102062	-6.61441	0.000872442	0.085614
gene-GTA08_BOTSDO07207	338.264	65.8681	610.66	9.27094	3.21272	0.0470716	0.649697		gene-GTA08_BOTSDO11969	9687.1	19180.3	193.948	0.0101119	-6.62781	0.00968125	0.28235
gene-GTA08_BOTSDO03300	1836.12	361.824	3310.42	9.14926	3.19365	0.0447227	0.628235		gene-GTA08_BOTSDO01952	1061.71	2102.37	21.0572	0.010016	-6.64155	0.000217697	0.0375222
gene-GTA08_BOTSDO13176	338.058	67.6727	608.443	8.99096	3.16848	0.0497785	0.664207		gene-GTA08_BOTSDO00771	1809.15	3583.95	34.3565	0.00958622	-6.70482	0.000317965	0.0477752
gene-GTA08_BOTSDO02119	1714.96	345.582	3084.33	8.92503	3.15786	0.0452462	0.63334		gene-GTA08_BOTSDO12746	1289.4	2554.42	24.382	0.00954504	-6.71103	0.000218115	0.0375222
gene-GTA08_BOTSDO09360	451.195	91.1326	811.257	8.90194	3.15412	0.0436713	0.624526		gene-GTA08_BOTSDO13953	472.728	936.591	8.8662	0.00946646	-6.72296	0.000304451	0.046794
gene-GTA08_BOTSDO07501	552.244	113.69	990.798	8.71489	3.12348	0.0422306	0.613312		gene-GTA08_BOTSDO00551	415.329	822.9	7.75792	0.00942754	-6.7289	0.00036882	0.0515047
gene-GTA08_BOTSDO00656	676.709	139.857	1213.56	8.67716	3.11722	0.0406774	0.602138		gene-GTA08_BOTSDO06679	9769.12	19359.8	178.432	0.00921663	-6.76154	0.00883625	0.269438
gene-GTA08_BOTSDO03811	1340.67	279.714	2401.63	8.58603	3.10199	0.044101	0.625422		gene-GTA08_BOTSDO03976	803.937	1593.47	14.4076	0.00904165	-6.7892	0.000174607	0.0334288
gene-GTA08_BOTSDO01561	708.476	147.978	1268.97	8.57545	3.10021	0.041382	0.609435		gene-GTA08_BOTSDO06108	1055.64	2092.44	18.8407	0.00900416	-6.79519	0.00017331	0.0334288
gene-GTA08_BOTSDO01903	1319.76	283.323	2356.19	8.31627	3.05594	0.0466981	0.647554		gene-GTA08_BOTSDO07402	125.175	248.133	2.21655	0.0089329	-6.80666	0.00345537	0.169444
gene-GTA08_BOTSDO02774	986.133	215.65	1756.62	8.14566	3.02603	0.0457807	0.639314		gene-GTA08_BOTSDO13930	126.528	250.84	2.21655	0.0088365	-6.82231	0.0033538	0.167973
gene-GTA08_BOTSDO03509	1014.68	222.869	1806.49	8.10561	3.01892	0.0463863	0.645493		gene-GTA08_BOTSDO09350	5150.95	10217.7	84.2289	0.00824345	-6.92254	0.00173642	0.12372
gene-GTA08_BOTSDO01065	694.25	156.098	1232.4	7.89503	2.98094	0.0488626	0.657595		gene-GTA08_BOTSDO03491	477.588	947.418	7.75792	0.00818849	-6.93219	0.000229225	0.0388701
									gene-GTA08_BOTSDO05291	68.2269	135.345	1.10827	0.00818849	-6.93219	0.00824901	0.263398
									gene-GTA08_BOTSDO00156	357.376	709.21	5.54137	0.00781344	-6.99983	0.000350399	0.0502829
									gene-GTA08_BOTSDO09127	735.956	1460.83	11.0827	0.00758662	-7.04233	0.000126681	0.0281105
									gene-GTA08_BOTSDO07673	75.8964	150.685	1.10827	0.00735493	-7.08707	0.00660862	0.239891
									gene-GTA08_BOTSDO05395	2928.63	5816.25	41.0062	0.00705028	-7.1481	0.000416446	0.0561729
									gene-GTA08_BOTSDO07382	816.712	1622.34	11.0827	0.00683133	-7.19362	9.78863e-05	0.0256083
									gene-GTA08_BOTSDO07956	2256.18	4483.54	28.8151	0.00642687	-7.28167	0.000206689	0.0366329
									gene-GTA08_BOTSDO02303	2292.72	4556.63	28.8151	0.00632378	-7.305	0.000206699	0.0366329
									gene-GTA08_BOTSDO05417	621.505	1235.25	7.75792	0.00628043	-7.31492	0.000100175	0.0256083
									gene-GTA08_BOTSDO08012	3074.74	6114.01	35.4648	0.00580058	-7.42959	0.000322932	0.0479151
									gene-GTA08_BOTSDO01505	793.497	1578.13	8.8662	0.00561817	-7.47568	6.71979e-05	0.0205553
									gene-GTA08_BOTSDO01345	99.8075	198.507	1.10827	0.00558306	-7.48473	0.00347595	0.169444
									gene-GTA08_BOTSDO08025	102.966	204.823	1.10827	0.0054109	-7.52992	0.00320846	0.165804
									gene-GTA08_BOTSDO04745	441.187	877.941	4.4331	0.00504943	-7.62966	0.000113806	0.026877
									gene-GTA08_BOTSDO06979	114.695	228.283	1.10827	0.00485484	-7.68636	0.0024057	0.142779
									gene-GTA08_BOTSDO01770	116.951	232.794	1.10827	0.00476075	-7.7146	0.00227982	0.138777
									gene-GTA08_BOTSDO07407	129.583	258.059	1.10827	0.00429466	-7.86324	0.00170229	0.12372
									gene-GTA08_BOTSDO07549	5172.76	10303.4	42.1144	0.00408743	-7.93459	0.000587049	0.0711048
									gene-GTA08_BOTSDO03004	562.998	1121.56	4.4331	0.00395261	-7.98298	4.99205e-05	0.0183567
									gene-GTA08_BOTSDO09443	7205.18	14353.8	56.522	0.00393776	-7.98841	0.00136614	0.112612
									gene-GTA08_BOTSDO04951	593.225	1182.02	4.4331	0.00375045	-8.05872	4.23699e-05	0.0167608
									gene-GTA08_BOTSDO05396	12294.2	24502	86.4454	0.00352809	-8.1469	0.0050922	0.207001
									gene-GTA08_BOTSDO11986	3197.01	6372.97	21.0572	0.00330415	-8.24151	0.000129701	0.0281105
									gene-GTA08_BOTSDO06978	169.736	338.364	1.10827	0.0032754	-8.25411	0.000729027	0.0779599
									gene-GTA08_BOTSDO03981	510.11	1016.9	3.32482	0.00326958	-8.25668	4.37728e-05	0.0167608
									gene-GTA08_BOTSDO07898	2697.07	5378.63	15.5158	0.00288472	-8.43735	6.81562e-05	0.0205553
									gene-GTA08_BOTSDO08373	217.107	433.106	1.10827	0.0025589	-8.61026	0.000305432	0.046794
									gene-GTA08_BOTSDO01872	221.618	442.129	1.10827	0.00250668	-8.64001	0.000283046	0.0454022
									gene-GTA08_BOTSDO01506	524.444	1046.67	2.21655	0.00211771	-8.88328	2.25397e-05	0.0121612
									gene-GTA08_BOTSDO10425	307.788	614.468	1.10827	0.00180363	-9.11488	7.99193e-05	0.0225986
									gene-GTA08_BOTSDO01717	1015.85	2028.38	3.32482	0.00163915	-9.25283	7.03269e-06	0.00596272
									gene-GTA08_BOTSDO05897	2116.56	4230.9	2.21655	0.000523896	-10.8984	2.69912e-06	0.0056731
