# Supplementary material for: Endophytic Bacterium Serratia plymuthica From Chinese Leek Suppressed Apple Ring Rot on Postharvest Apple Fruit
Source: Front Microbiol. 2022 Mar 3;12:802887. doi: 10.3389/fmicb.2021.802887 (PMC8929176; doi:10.3389/fmicb.2021.802887)
Supplement: Supplementary file 3 [file Table_3.xlsx]

## Sheet: 6h
Supplementary Table S3 KEGG analysis of DEGs screened at 6h time point
PathwayID	Pathway	level1	level2	Up	Down	DEG	Total	Pvalue	adjustPvalue	Up_gene	Down_gene	URL
ko00561	Glycerolipid metabolism	Metabolism	Lipid metabolism	1	9	10	50	7.50383e-05	0.00532772	gene-GTA08_BOTSDO03374(GTA08_BOTSDO03374|K00865)	gene-GTA08_BOTSDO08028(GTA08_BOTSDO08028|K00128);gene-GTA08_BOTSDO02303(GTA08_BOTSDO02303|K07407);gene-GTA08_BOTSDO04984(GTA08_BOTSDO04984|K00002);gene-GTA08_BOTSDO00477(GTA08_BOTSDO00477|K00002);gene-GTA08_BOTSDO09111(GTA08_BOTSDO09111|K00863);gene-GTA08_BOTSDO07933(GTA08_BOTSDO07933|K00863);gene-GTA08_BOTSDO04147(GTA08_BOTSDO04147|K00863);gene-GTA08_BOTSDO10253(GTA08_BOTSDO10253|K00128);gene-GT…	http://www.kegg.jp/kegg-bin/show_pathway?map00561/K00865%09%23FFFFFF,red/K00128%09%23FFFFFF,green/K07407%09%23FFFFFF,green/K00002%09%23FFFFFF,green/K00863%09%23FFFFFF,green/K00864%09%23FFFFFF,green
ko00280	Valine, leucine and isoleucine degradation	Metabolism	Amino acid metabolism	2	7	9	53	0.000636259	0.0225321	gene-GTA08_BOTSDO01186(GTA08_BOTSDO01186|K01641);gene-GTA08_BOTSDO01194(GTA08_BOTSDO01194|K00626)	gene-GTA08_BOTSDO08028(GTA08_BOTSDO08028|K00128);gene-GTA08_BOTSDO05070(GTA08_BOTSDO05070|K09699);gene-GTA08_BOTSDO12256(GTA08_BOTSDO12256|K01969);gene-GTA08_BOTSDO12276(GTA08_BOTSDO12276|K01968);gene-GTA08_BOTSDO10253(GTA08_BOTSDO10253|K00128);gene-GTA08_BOTSDO01909(GTA08_BOTSDO01909|K00166);gene-GTA08_BOTSDO13246(GTA08_BOTSDO13246|K00140)	http://www.kegg.jp/kegg-bin/show_pathway?map00280/K01641%09%23FFFFFF,red/K00626%09%23FFFFFF,red/K00128%09%23FFFFFF,green/K09699%09%23FFFFFF,green/K01969%09%23FFFFFF,green/K01968%09%23FFFFFF,green/K00166%09%23FFFFFF,green/K00140%09%23FFFFFF,green
ko00410	beta-Alanine metabolism	Metabolism	Metabolism of other amino acids	0	7	7	35	0.000952063	0.0225321	-	gene-GTA08_BOTSDO08028(GTA08_BOTSDO08028|K00128);gene-GTA08_BOTSDO01717(GTA08_BOTSDO01717|K00276);gene-GTA08_BOTSDO11691(GTA08_BOTSDO11691|K13366);gene-GTA08_BOTSDO09755(GTA08_BOTSDO09755|K00276);gene-GTA08_BOTSDO10253(GTA08_BOTSDO10253|K00128);gene-GTA08_BOTSDO10310(GTA08_BOTSDO10310|K00276);gene-GTA08_BOTSDO13246(GTA08_BOTSDO13246|K00140)	http://www.kegg.jp/kegg-bin/show_pathway?map00410/K00128%09%23FFFFFF,green/K00276%09%23FFFFFF,green/K13366%09%23FFFFFF,green/K00140%09%23FFFFFF,green
ko00350	Tyrosine metabolism	Metabolism	Amino acid metabolism	1	9	10	72	0.00162527	0.0288486	gene-GTA08_BOTSDO02628(GTA08_BOTSDO02628|K14454)	gene-GTA08_BOTSDO01717(GTA08_BOTSDO01717|K00276);gene-GTA08_BOTSDO00371(GTA08_BOTSDO00371|K13953);gene-GTA08_BOTSDO11171(GTA08_BOTSDO11171|K01555);gene-GTA08_BOTSDO09755(GTA08_BOTSDO09755|K00276);gene-GTA08_BOTSDO08756(GTA08_BOTSDO08756|K01800);gene-GTA08_BOTSDO06978(GTA08_BOTSDO06978|K01555);gene-GTA08_BOTSDO06534(GTA08_BOTSDO06534|K00451);gene-GTA08_BOTSDO10310(GTA08_BOTSDO10310|K00276);gene-GT…	http://www.kegg.jp/kegg-bin/show_pathway?map00350/K14454%09%23FFFFFF,red/K00276%09%23FFFFFF,green/K13953%09%23FFFFFF,green/K01555%09%23FFFFFF,green/K01800%09%23FFFFFF,green/K00451%09%23FFFFFF,green/K00274%09%23FFFFFF,green
ko00040	Pentose and glucuronate interconversions	Metabolism	Carbohydrate metabolism	0	7	7	42	0.00290484	0.0412488	-	gene-GTA08_BOTSDO04984(GTA08_BOTSDO04984|K00002);gene-GTA08_BOTSDO00156(GTA08_BOTSDO00156|K18102);gene-GTA08_BOTSDO00477(GTA08_BOTSDO00477|K00002);gene-GTA08_BOTSDO13198(GTA08_BOTSDO13198|K17818);gene-GTA08_BOTSDO08733(GTA08_BOTSDO08733|K18102);gene-GTA08_BOTSDO13939(GTA08_BOTSDO13939|K18103);gene-GTA08_BOTSDO13938(GTA08_BOTSDO13938|K18106)	http://www.kegg.jp/kegg-bin/show_pathway?map00040/K00002%09%23FFFFFF,green/K18102%09%23FFFFFF,green/K17818%09%23FFFFFF,green/K18103%09%23FFFFFF,green/K18106%09%23FFFFFF,green
ko00360	Phenylalanine metabolism	Metabolism	Amino acid metabolism	2	6	8	55	0.00357135	0.042261	gene-GTA08_BOTSDO02628(GTA08_BOTSDO02628|K14454);gene-GTA08_BOTSDO13615(GTA08_BOTSDO13615|K01426)	gene-GTA08_BOTSDO00771(GTA08_BOTSDO00771|K01426);gene-GTA08_BOTSDO01717(GTA08_BOTSDO01717|K00276);gene-GTA08_BOTSDO09755(GTA08_BOTSDO09755|K00276);gene-GTA08_BOTSDO00716(GTA08_BOTSDO00716|K10775);gene-GTA08_BOTSDO10310(GTA08_BOTSDO10310|K00276);gene-GTA08_BOTSDO09524(GTA08_BOTSDO09524|K00274)	http://www.kegg.jp/kegg-bin/show_pathway?map00360/K14454%09%23FFFFFF,red/K00276%09%23FFFFFF,green/K10775%09%23FFFFFF,green/K00274%09%23FFFFFF,green/K01426%09%23FFFFFF,purple
ko00900	Terpenoid backbone biosynthesis	Metabolism	Metabolism of terpenoids and polyketides	6	0	6	34	0.00432851	0.0439035	gene-GTA08_BOTSDO01186(GTA08_BOTSDO01186|K01641);gene-GTA08_BOTSDO01194(GTA08_BOTSDO01194|K00626);gene-GTA08_BOTSDO01193(GTA08_BOTSDO01193|K00787);gene-GTA08_BOTSDO01182(GTA08_BOTSDO01182|K01823);gene-GTA08_BOTSDO01181(GTA08_BOTSDO01181|K01597);gene-GTA08_BOTSDO01192(GTA08_BOTSDO01192|K00869)	-	http://www.kegg.jp/kegg-bin/show_pathway?map00900/K01641%09%23FFFFFF,red/K00626%09%23FFFFFF,red/K00787%09%23FFFFFF,red/K01823%09%23FFFFFF,red/K01597%09%23FFFFFF,red/K00869%09%23FFFFFF,red
ko00403	Indole diterpene alkaloid biosynthesis	Metabolism	Biosynthesis of other secondary metabolites	2	0	2	3	0.00637081	0.0565409	gene-GTA08_BOTSDO09621(GTA08_BOTSDO09621|K18386);gene-GTA08_BOTSDO09622(GTA08_BOTSDO09622|K18387)	-	http://www.kegg.jp/kegg-bin/show_pathway?map00403/K18386%09%23FFFFFF,red/K18387%09%23FFFFFF,red
ko00010	Glycolysis / Gluconeogenesis	Metabolism	Carbohydrate metabolism	2	7	9	75	0.00753035	0.0594061	gene-GTA08_BOTSDO07016(GTA08_BOTSDO07016|K01568);gene-GTA08_BOTSDO09314(GTA08_BOTSDO09314|K01785)	gene-GTA08_BOTSDO08028(GTA08_BOTSDO08028|K00128);gene-GTA08_BOTSDO04984(GTA08_BOTSDO04984|K00002);gene-GTA08_BOTSDO00371(GTA08_BOTSDO00371|K13953);gene-GTA08_BOTSDO13890(GTA08_BOTSDO13890|K01568);gene-GTA08_BOTSDO08782(GTA08_BOTSDO08782|K01568);gene-GTA08_BOTSDO00477(GTA08_BOTSDO00477|K00002);gene-GTA08_BOTSDO10253(GTA08_BOTSDO10253|K00128)	http://www.kegg.jp/kegg-bin/show_pathway?map00010/K01785%09%23FFFFFF,red/K00128%09%23FFFFFF,green/K00002%09%23FFFFFF,green/K13953%09%23FFFFFF,green/K01568%09%23FFFFFF,purple
ko00330	Arginine and proline metabolism	Metabolism	Amino acid metabolism	2	6	8	65	0.00999327	0.062331	gene-GTA08_BOTSDO02628(GTA08_BOTSDO02628|K14454);gene-GTA08_BOTSDO13615(GTA08_BOTSDO13615|K01426)	gene-GTA08_BOTSDO00771(GTA08_BOTSDO00771|K01426);gene-GTA08_BOTSDO08028(GTA08_BOTSDO08028|K00128);gene-GTA08_BOTSDO11691(GTA08_BOTSDO11691|K13366);gene-GTA08_BOTSDO00350(GTA08_BOTSDO00350|K01480);gene-GTA08_BOTSDO10253(GTA08_BOTSDO10253|K00128);gene-GTA08_BOTSDO09524(GTA08_BOTSDO09524|K00274)	http://www.kegg.jp/kegg-bin/show_pathway?map00330/K14454%09%23FFFFFF,red/K00128%09%23FFFFFF,green/K13366%09%23FFFFFF,green/K01480%09%23FFFFFF,green/K00274%09%23FFFFFF,green/K01426%09%23FFFFFF,purple
ko00640	Propanoate metabolism	Metabolism	Carbohydrate metabolism	2	3	5	29	0.0101028	0.062331	gene-GTA08_BOTSDO01194(GTA08_BOTSDO01194|K00626);gene-GTA08_BOTSDO11135(GTA08_BOTSDO11135|K00925)	gene-GTA08_BOTSDO05070(GTA08_BOTSDO05070|K09699);gene-GTA08_BOTSDO01909(GTA08_BOTSDO01909|K00166);gene-GTA08_BOTSDO13246(GTA08_BOTSDO13246|K00140)	http://www.kegg.jp/kegg-bin/show_pathway?map00640/K00626%09%23FFFFFF,red/K00925%09%23FFFFFF,red/K09699%09%23FFFFFF,green/K00166%09%23FFFFFF,green/K00140%09%23FFFFFF,green
ko00260	Glycine, serine and threonine metabolism	Metabolism	Amino acid metabolism	2	7	9	79	0.0105348	0.062331	gene-GTA08_BOTSDO03374(GTA08_BOTSDO03374|K00865);gene-GTA08_BOTSDO13637(GTA08_BOTSDO13637|K00108)	gene-GTA08_BOTSDO01717(GTA08_BOTSDO01717|K00276);gene-GTA08_BOTSDO11986(GTA08_BOTSDO11986|K00058);gene-GTA08_BOTSDO07547(GTA08_BOTSDO07547|K00306);gene-GTA08_BOTSDO13523(GTA08_BOTSDO13523|K00108);gene-GTA08_BOTSDO09755(GTA08_BOTSDO09755|K00276);gene-GTA08_BOTSDO10310(GTA08_BOTSDO10310|K00276);gene-GTA08_BOTSDO09524(GTA08_BOTSDO09524|K00274)	http://www.kegg.jp/kegg-bin/show_pathway?map00260/K00865%09%23FFFFFF,red/K00276%09%23FFFFFF,green/K00058%09%23FFFFFF,green/K00306%09%23FFFFFF,green/K00274%09%23FFFFFF,green/K00108%09%23FFFFFF,purple
ko00052	Galactose metabolism	Metabolism	Carbohydrate metabolism	1	5	6	42	0.0124245	0.0678568	gene-GTA08_BOTSDO09314(GTA08_BOTSDO09314|K01785)	gene-GTA08_BOTSDO02303(GTA08_BOTSDO02303|K07407);gene-GTA08_BOTSDO03575(GTA08_BOTSDO03575|K01684);gene-GTA08_BOTSDO12953(GTA08_BOTSDO12953|K01187);gene-GTA08_BOTSDO06418(GTA08_BOTSDO06418|K01182);gene-GTA08_BOTSDO00012(GTA08_BOTSDO00012|K01190)	http://www.kegg.jp/kegg-bin/show_pathway?map00052/K01785%09%23FFFFFF,red/K07407%09%23FFFFFF,green/K01684%09%23FFFFFF,green/K01187%09%23FFFFFF,green/K01182%09%23FFFFFF,green/K01190%09%23FFFFFF,green
ko00500	Starch and sucrose metabolism	Metabolism	Carbohydrate metabolism	5	4	9	87	0.0191486	0.0917126	gene-GTA08_BOTSDO04760(GTA08_BOTSDO04760|K01210);gene-GTA08_BOTSDO10962(GTA08_BOTSDO10962|K01176);gene-GTA08_BOTSDO06864(GTA08_BOTSDO06864|K00706);gene-GTA08_BOTSDO10386(GTA08_BOTSDO10386|K05349);gene-GTA08_BOTSDO01290(GTA08_BOTSDO01290|K01210)	gene-GTA08_BOTSDO07401(GTA08_BOTSDO07401|K01188);gene-GTA08_BOTSDO12953(GTA08_BOTSDO12953|K01187);gene-GTA08_BOTSDO06418(GTA08_BOTSDO06418|K01182);gene-GTA08_BOTSDO09858(GTA08_BOTSDO09858|K01210)	http://www.kegg.jp/kegg-bin/show_pathway?map00500/K01176%09%23FFFFFF,red/K00706%09%23FFFFFF,red/K05349%09%23FFFFFF,red/K01188%09%23FFFFFF,green/K01187%09%23FFFFFF,green/K01182%09%23FFFFFF,green/K01210%09%23FFFFFF,purple
ko00680	Methane metabolism	Metabolism	Energy metabolism	1	4	5	34	0.0196359	0.0917126	gene-GTA08_BOTSDO11135(GTA08_BOTSDO11135|K00925)	gene-GTA08_BOTSDO11986(GTA08_BOTSDO11986|K00058);gene-GTA08_BOTSDO09111(GTA08_BOTSDO09111|K00863);gene-GTA08_BOTSDO07933(GTA08_BOTSDO07933|K00863);gene-GTA08_BOTSDO04147(GTA08_BOTSDO04147|K00863)	http://www.kegg.jp/kegg-bin/show_pathway?map00680/K00925%09%23FFFFFF,red/K00058%09%23FFFFFF,green/K00863%09%23FFFFFF,green
ko00380	Tryptophan metabolism	Metabolism	Amino acid metabolism	2	5	7	60	0.0206676	0.0917126	gene-GTA08_BOTSDO01194(GTA08_BOTSDO01194|K00626);gene-GTA08_BOTSDO13615(GTA08_BOTSDO13615|K01426)	gene-GTA08_BOTSDO00771(GTA08_BOTSDO00771|K01426);gene-GTA08_BOTSDO08028(GTA08_BOTSDO08028|K00128);gene-GTA08_BOTSDO12189(GTA08_BOTSDO12189|K03781);gene-GTA08_BOTSDO10253(GTA08_BOTSDO10253|K00128);gene-GTA08_BOTSDO09524(GTA08_BOTSDO09524|K00274)	http://www.kegg.jp/kegg-bin/show_pathway?map00380/K00626%09%23FFFFFF,red/K00128%09%23FFFFFF,green/K03781%09%23FFFFFF,green/K00274%09%23FFFFFF,green/K01426%09%23FFFFFF,purple
ko00630	Glyoxylate and dicarboxylate metabolism	Metabolism	Carbohydrate metabolism	2	4	6	48	0.0231232	0.0947932	gene-GTA08_BOTSDO01194(GTA08_BOTSDO01194|K00626);gene-GTA08_BOTSDO03374(GTA08_BOTSDO03374|K00865)	gene-GTA08_BOTSDO08609(GTA08_BOTSDO08609|K11517);gene-GTA08_BOTSDO12189(GTA08_BOTSDO12189|K03781);gene-GTA08_BOTSDO07597(GTA08_BOTSDO07597|K01647);gene-GTA08_BOTSDO07439(GTA08_BOTSDO07439|K11517)	http://www.kegg.jp/kegg-bin/show_pathway?map00630/K00626%09%23FFFFFF,red/K00865%09%23FFFFFF,red/K11517%09%23FFFFFF,green/K03781%09%23FFFFFF,green/K01647%09%23FFFFFF,green
ko00780	Biotin metabolism	Metabolism	Metabolism of cofactors and vitamins	0	3	3	14	0.0252009	0.0947932	-	gene-GTA08_BOTSDO07898(GTA08_BOTSDO07898|K00059);gene-GTA08_BOTSDO06432(GTA08_BOTSDO06432|K00652);gene-GTA08_BOTSDO12303(GTA08_BOTSDO12303|K00059)	http://www.kegg.jp/kegg-bin/show_pathway?map00780/K00059%09%23FFFFFF,green/K00652%09%23FFFFFF,green
ko00051	Fructose and mannose metabolism	Metabolism	Carbohydrate metabolism	0	6	6	49	0.0253672	0.0947932	-	gene-GTA08_BOTSDO08460(GTA08_BOTSDO08460|K18339);gene-GTA08_BOTSDO04207(GTA08_BOTSDO04207|K17742);gene-GTA08_BOTSDO09111(GTA08_BOTSDO09111|K00863);gene-GTA08_BOTSDO07933(GTA08_BOTSDO07933|K00863);gene-GTA08_BOTSDO08635(GTA08_BOTSDO08635|K17742);gene-GTA08_BOTSDO04147(GTA08_BOTSDO04147|K00863)	http://www.kegg.jp/kegg-bin/show_pathway?map00051/K18339%09%23FFFFFF,green/K17742%09%23FFFFFF,green/K00863%09%23FFFFFF,green
ko00053	Ascorbate and aldarate metabolism	Metabolism	Carbohydrate metabolism	0	3	3	15	0.0304434	0.108074	-	gene-GTA08_BOTSDO08028(GTA08_BOTSDO08028|K00128);gene-GTA08_BOTSDO09607(GTA08_BOTSDO09607|K01053);gene-GTA08_BOTSDO10253(GTA08_BOTSDO10253|K00128)	http://www.kegg.jp/kegg-bin/show_pathway?map00053/K00128%09%23FFFFFF,green/K01053%09%23FFFFFF,green
ko00340	Histidine metabolism	Metabolism	Amino acid metabolism	0	4	4	29	0.0443767	0.150035	-	gene-GTA08_BOTSDO08028(GTA08_BOTSDO08028|K00128);gene-GTA08_BOTSDO10253(GTA08_BOTSDO10253|K00128);gene-GTA08_BOTSDO04126(GTA08_BOTSDO04126|K00013);gene-GTA08_BOTSDO09524(GTA08_BOTSDO09524|K00274)	http://www.kegg.jp/kegg-bin/show_pathway?map00340/K00128%09%23FFFFFF,green/K00013%09%23FFFFFF,green/K00274%09%23FFFFFF,green
ko00600	Sphingolipid metabolism	Metabolism	Lipid metabolism	0	4	4	34	0.072524	0.224194	-	gene-GTA08_BOTSDO02303(GTA08_BOTSDO02303|K07407);gene-GTA08_BOTSDO03896(GTA08_BOTSDO03896|K01130);gene-GTA08_BOTSDO00012(GTA08_BOTSDO00012|K01190);gene-GTA08_BOTSDO07451(GTA08_BOTSDO07451|K01130)	http://www.kegg.jp/kegg-bin/show_pathway?map00600/K07407%09%23FFFFFF,green/K01130%09%23FFFFFF,green/K01190%09%23FFFFFF,green
ko00061	Fatty acid biosynthesis	Metabolism	Lipid metabolism	1	2	3	21	0.0726261	0.224194	gene-GTA08_BOTSDO05095(GTA08_BOTSDO05095|K00667)	gene-GTA08_BOTSDO07898(GTA08_BOTSDO07898|K00059);gene-GTA08_BOTSDO12303(GTA08_BOTSDO12303|K00059)	http://www.kegg.jp/kegg-bin/show_pathway?map00061/K00667%09%23FFFFFF,red/K00059%09%23FFFFFF,green
ko00072	Synthesis and degradation of ketone bodies	Metabolism	Lipid metabolism	2	0	2	10	0.0770075	0.227814	gene-GTA08_BOTSDO01186(GTA08_BOTSDO01186|K01641);gene-GTA08_BOTSDO01194(GTA08_BOTSDO01194|K00626)	-	http://www.kegg.jp/kegg-bin/show_pathway?map00072/K01641%09%23FFFFFF,red/K00626%09%23FFFFFF,red
ko00480	Glutathione metabolism	Metabolism	Metabolism of other amino acids	0	5	5	50	0.0828279	0.235231	-	gene-GTA08_BOTSDO04036(GTA08_BOTSDO04036|K00799);gene-GTA08_BOTSDO05979(GTA08_BOTSDO05979|K00799);gene-GTA08_BOTSDO04804(GTA08_BOTSDO04804|K01469);gene-GTA08_BOTSDO04401(GTA08_BOTSDO04401|K01469);gene-GTA08_BOTSDO13575(GTA08_BOTSDO13575|K00799)	http://www.kegg.jp/kegg-bin/show_pathway?map00480/K00799%09%23FFFFFF,green/K01469%09%23FFFFFF,green
ko00620	Pyruvate metabolism	Metabolism	Carbohydrate metabolism	2	3	5	51	0.0885394	0.241781	gene-GTA08_BOTSDO01194(GTA08_BOTSDO01194|K00626);gene-GTA08_BOTSDO11135(GTA08_BOTSDO11135|K00925)	gene-GTA08_BOTSDO08028(GTA08_BOTSDO08028|K00128);gene-GTA08_BOTSDO01736(GTA08_BOTSDO01736|K00101);gene-GTA08_BOTSDO10253(GTA08_BOTSDO10253|K00128)	http://www.kegg.jp/kegg-bin/show_pathway?map00620/K00626%09%23FFFFFF,red/K00925%09%23FFFFFF,red/K00128%09%23FFFFFF,green/K00101%09%23FFFFFF,green
ko00310	Lysine degradation	Metabolism	Amino acid metabolism	1	3	4	38	0.100233	0.263576	gene-GTA08_BOTSDO01194(GTA08_BOTSDO01194|K00626)	gene-GTA08_BOTSDO08028(GTA08_BOTSDO08028|K00128);gene-GTA08_BOTSDO07547(GTA08_BOTSDO07547|K00306);gene-GTA08_BOTSDO10253(GTA08_BOTSDO10253|K00128)	http://www.kegg.jp/kegg-bin/show_pathway?map00310/K00626%09%23FFFFFF,red/K00128%09%23FFFFFF,green/K00306%09%23FFFFFF,green
ko00311	Penicillin and cephalosporin biosynthesis	Metabolism	Biosynthesis of other secondary metabolites	0	1	1	3	0.134523	0.341112	-	gene-GTA08_BOTSDO13467(GTA08_BOTSDO13467|K19200)	http://www.kegg.jp/kegg-bin/show_pathway?map00311/K19200%09%23FFFFFF,green
ko00511	Other glycan degradation	Metabolism	Glycan biosynthesis and metabolism	0	2	2	15	0.154577	0.37497	-	gene-GTA08_BOTSDO03710(GTA08_BOTSDO03710|K15923);gene-GTA08_BOTSDO00012(GTA08_BOTSDO00012|K01190)	http://www.kegg.jp/kegg-bin/show_pathway?map00511/K15923%09%23FFFFFF,green/K01190%09%23FFFFFF,green
ko00071	Fatty acid degradation	Metabolism	Lipid metabolism	1	3	4	45	0.158438	0.37497	gene-GTA08_BOTSDO01194(GTA08_BOTSDO01194|K00626)	gene-GTA08_BOTSDO08028(GTA08_BOTSDO08028|K00128);gene-GTA08_BOTSDO00371(GTA08_BOTSDO00371|K13953);gene-GTA08_BOTSDO10253(GTA08_BOTSDO10253|K00128)	http://www.kegg.jp/kegg-bin/show_pathway?map00071/K00626%09%23FFFFFF,red/K00128%09%23FFFFFF,green/K13953%09%23FFFFFF,green
ko00404	Staurosporine biosynthesis	Metabolism	Biosynthesis of other secondary metabolites	0	1	1	5	0.214071	0.47497	-	gene-GTA08_BOTSDO01670(GTA08_BOTSDO01670|K17475)	http://www.kegg.jp/kegg-bin/show_pathway?map00404/K17475%09%23FFFFFF,green
ko00591	Linoleic acid metabolism	Metabolism	Lipid metabolism	0	1	1	5	0.214071	0.47497	-	gene-GTA08_BOTSDO02767(GTA08_BOTSDO02767|K17862)	http://www.kegg.jp/kegg-bin/show_pathway?map00591/K17862%09%23FFFFFF,green
ko00460	Cyanoamino acid metabolism	Metabolism	Metabolism of other amino acids	2	1	3	37	0.25072	0.524317	gene-GTA08_BOTSDO12252(GTA08_BOTSDO12252|K10675);gene-GTA08_BOTSDO10386(GTA08_BOTSDO10386|K05349)	gene-GTA08_BOTSDO07401(GTA08_BOTSDO07401|K01188)	http://www.kegg.jp/kegg-bin/show_pathway?map00460/K10675%09%23FFFFFF,red/K05349%09%23FFFFFF,red/K01188%09%23FFFFFF,green
ko00531	Glycosaminoglycan degradation	Metabolism	Glycan biosynthesis and metabolism	0	1	1	6	0.251081	0.524317	-	gene-GTA08_BOTSDO05896(GTA08_BOTSDO05896|K01565)	http://www.kegg.jp/kegg-bin/show_pathway?map00531/K01565%09%23FFFFFF,green
ko04146	Peroxisome	Cellular Processes	Transport and catabolism	1	4	5	75	0.275485	0.531437	gene-GTA08_BOTSDO01192(GTA08_BOTSDO01192|K00869)	gene-GTA08_BOTSDO08609(GTA08_BOTSDO08609|K11517);gene-GTA08_BOTSDO12189(GTA08_BOTSDO12189|K03781);gene-GTA08_BOTSDO07547(GTA08_BOTSDO07547|K00306);gene-GTA08_BOTSDO07439(GTA08_BOTSDO07439|K11517)	http://www.kegg.jp/kegg-bin/show_pathway?map04146/K00869%09%23FFFFFF,red/K11517%09%23FFFFFF,green/K03781%09%23FFFFFF,green/K00306%09%23FFFFFF,green
ko00030	Pentose phosphate pathway	Metabolism	Carbohydrate metabolism	0	3	3	39	0.276601	0.531437	-	gene-GTA08_BOTSDO02221(GTA08_BOTSDO02221|K01619);gene-GTA08_BOTSDO09607(GTA08_BOTSDO09607|K01053);gene-GTA08_BOTSDO11165(GTA08_BOTSDO11165|K00616)	http://www.kegg.jp/kegg-bin/show_pathway?map00030/K01619%09%23FFFFFF,green/K01053%09%23FFFFFF,green/K00616%09%23FFFFFF,green
ko00760	Nicotinate and nicotinamide metabolism	Metabolism	Metabolism of cofactors and vitamins	0	2	2	22	0.276946	0.531437	-	gene-GTA08_BOTSDO01922(GTA08_BOTSDO01922|K03787);gene-GTA08_BOTSDO06666(GTA08_BOTSDO06666|K00767)	http://www.kegg.jp/kegg-bin/show_pathway?map00760/K03787%09%23FFFFFF,green/K00767%09%23FFFFFF,green
ko00254	Aflatoxin biosynthesis	Metabolism	Biosynthesis of other secondary metabolites	0	1	1	7	0.286363	0.535047	-	gene-GTA08_BOTSDO05296(GTA08_BOTSDO05296|K17648)	http://www.kegg.jp/kegg-bin/show_pathway?map00254/K17648%09%23FFFFFF,green
ko00650	Butanoate metabolism	Metabolism	Carbohydrate metabolism	2	0	2	24	0.312413	0.568752	gene-GTA08_BOTSDO01186(GTA08_BOTSDO01186|K01641);gene-GTA08_BOTSDO01194(GTA08_BOTSDO01194|K00626)	-	http://www.kegg.jp/kegg-bin/show_pathway?map00650/K01641%09%23FFFFFF,red/K00626%09%23FFFFFF,red
ko03450	Non-homologous end-joining	Genetic Information Processing	Replication and repair	1	0	1	10	0.382617	0.679145	gene-GTA08_BOTSDO05356(GTA08_BOTSDO05356|K10981)	-	http://www.kegg.jp/kegg-bin/show_pathway?map03450/K10981%09%23FFFFFF,red
ko00520	Amino sugar and nucleotide sugar metabolism	Metabolism	Carbohydrate metabolism	3	1	4	69	0.408896	0.696051	gene-GTA08_BOTSDO03164(GTA08_BOTSDO03164|K00326);gene-GTA08_BOTSDO11645(GTA08_BOTSDO11645|K01183);gene-GTA08_BOTSDO04699(GTA08_BOTSDO04699|K01183)	gene-GTA08_BOTSDO02847(GTA08_BOTSDO02847|K00698)	http://www.kegg.jp/kegg-bin/show_pathway?map00520/K00326%09%23FFFFFF,red/K01183%09%23FFFFFF,red/K00698%09%23FFFFFF,green
ko00430	Taurine and hypotaurine metabolism	Metabolism	Metabolism of other amino acids	1	0	1	11	0.411748	0.696051	gene-GTA08_BOTSDO11135(GTA08_BOTSDO11135|K00925)	-	http://www.kegg.jp/kegg-bin/show_pathway?map00430/K00925%09%23FFFFFF,red
ko00100	Steroid biosynthesis	Metabolism	Lipid metabolism	1	1	2	31	0.432267	0.697522	gene-GTA08_BOTSDO10475(GTA08_BOTSDO10475|K05917)	gene-GTA08_BOTSDO04836(GTA08_BOTSDO04836|K00223)	http://www.kegg.jp/kegg-bin/show_pathway?map00100/K05917%09%23FFFFFF,red/K00223%09%23FFFFFF,green
ko00562	Inositol phosphate metabolism	Metabolism	Carbohydrate metabolism	1	1	2	31	0.432267	0.697522	gene-GTA08_BOTSDO01707(GTA08_BOTSDO01707|K00889)	gene-GTA08_BOTSDO13246(GTA08_BOTSDO13246|K00140)	http://www.kegg.jp/kegg-bin/show_pathway?map00562/K00889%09%23FFFFFF,red/K00140%09%23FFFFFF,green
ko00603	Glycosphingolipid biosynthesis - globo and isoglobo series	Metabolism	Glycan biosynthesis and metabolism	0	1	1	14	0.491211	0.775021	-	gene-GTA08_BOTSDO02303(GTA08_BOTSDO02303|K07407)	http://www.kegg.jp/kegg-bin/show_pathway?map00603/K07407%09%23FFFFFF,green
ko01040	Biosynthesis of unsaturated fatty acids	Metabolism	Lipid metabolism	0	1	1	15	0.515256	0.795286	-	gene-GTA08_BOTSDO02102(GTA08_BOTSDO02102|K10256)	http://www.kegg.jp/kegg-bin/show_pathway?map01040/K10256%09%23FFFFFF,green
ko00770	Pantothenate and CoA biosynthesis	Metabolism	Metabolism of cofactors and vitamins	0	1	1	25	0.701609	0.914821	-	gene-GTA08_BOTSDO11714(GTA08_BOTSDO11714|K01687)	http://www.kegg.jp/kegg-bin/show_pathway?map00770/K01687%09%23FFFFFF,green
ko00790	Folate biosynthesis	Metabolism	Metabolism of cofactors and vitamins	1	0	1	25	0.701609	0.914821	gene-GTA08_BOTSDO01652(GTA08_BOTSDO01652|K01930)	-	http://www.kegg.jp/kegg-bin/show_pathway?map00790/K01930%09%23FFFFFF,red
ko00920	Sulfur metabolism	Metabolism	Energy metabolism	0	1	1	25	0.701609	0.914821	-	gene-GTA08_BOTSDO02900(GTA08_BOTSDO02900|K00641)	http://www.kegg.jp/kegg-bin/show_pathway?map00920/K00641%09%23FFFFFF,green
ko00564	Glycerophospholipid metabolism	Metabolism	Lipid metabolism	1	1	2	52	0.711477	0.914821	gene-GTA08_BOTSDO11570(GTA08_BOTSDO11570|K13535)	gene-GTA08_BOTSDO01769(GTA08_BOTSDO01769|K16369)	http://www.kegg.jp/kegg-bin/show_pathway?map00564/K13535%09%23FFFFFF,red/K16369%09%23FFFFFF,green
ko04070	Phosphatidylinositol signaling system	Environmental Information Processing	Signal transduction	1	0	1	26	0.715773	0.914821	gene-GTA08_BOTSDO01707(GTA08_BOTSDO01707|K00889)	-	http://www.kegg.jp/kegg-bin/show_pathway?map04070/K00889%09%23FFFFFF,red
ko00220	Arginine biosynthesis	Metabolism	Amino acid metabolism	1	0	1	26	0.715773	0.914821	gene-GTA08_BOTSDO02628(GTA08_BOTSDO02628|K14454)	-	http://www.kegg.jp/kegg-bin/show_pathway?map00220/K14454%09%23FFFFFF,red
ko04011	MAPK signaling pathway - yeast	Environmental Information Processing	Signal transduction	2	1	3	79	0.72817	0.914821	gene-GTA08_BOTSDO01707(GTA08_BOTSDO01707|K00889);gene-GTA08_BOTSDO06864(GTA08_BOTSDO06864|K00706)	gene-GTA08_BOTSDO12189(GTA08_BOTSDO12189|K03781)	http://www.kegg.jp/kegg-bin/show_pathway?map04011/K00889%09%23FFFFFF,red/K00706%09%23FFFFFF,red/K03781%09%23FFFFFF,green
ko00290	Valine, leucine and isoleucine biosynthesis	Metabolism	Amino acid metabolism	0	1	1	28	0.74213	0.914821	-	gene-GTA08_BOTSDO11714(GTA08_BOTSDO11714|K01687)	http://www.kegg.jp/kegg-bin/show_pathway?map00290/K01687%09%23FFFFFF,green
ko04213	Longevity regulating pathway - multiple species	Organismal Systems	Aging	0	1	1	29	0.754385	0.914821	-	gene-GTA08_BOTSDO12189(GTA08_BOTSDO12189|K03781)	http://www.kegg.jp/kegg-bin/show_pathway?map04213/K03781%09%23FFFFFF,green
ko00270	Cysteine and methionine metabolism	Metabolism	Amino acid metabolism	1	1	2	58	0.766886	0.914821	gene-GTA08_BOTSDO02628(GTA08_BOTSDO02628|K14454)	gene-GTA08_BOTSDO02900(GTA08_BOTSDO02900|K00641)	http://www.kegg.jp/kegg-bin/show_pathway?map00270/K14454%09%23FFFFFF,red/K00641%09%23FFFFFF,green
ko00240	Pyrimidine metabolism	Metabolism	Nucleotide metabolism	0	1	1	33	0.797892	0.914821	-	gene-GTA08_BOTSDO01922(GTA08_BOTSDO01922|K03787)	http://www.kegg.jp/kegg-bin/show_pathway?map00240/K03787%09%23FFFFFF,green
ko04141	Protein processing in endoplasmic reticulum	Genetic Information Processing	Folding, sorting and degradation	2	1	3	92	0.817723	0.914821	gene-GTA08_BOTSDO07900(GTA08_BOTSDO07900|K01456);gene-GTA08_BOTSDO08183(GTA08_BOTSDO08183|K13993)	gene-GTA08_BOTSDO13888(GTA08_BOTSDO13888|K01230)	http://www.kegg.jp/kegg-bin/show_pathway?map04141/K01456%09%23FFFFFF,red/K13993%09%23FFFFFF,red/K01230%09%23FFFFFF,green
ko00513	Various types of N-glycan biosynthesis	Metabolism	Glycan biosynthesis and metabolism	0	1	1	36	0.825422	0.914821	-	gene-GTA08_BOTSDO13888(GTA08_BOTSDO13888|K01230)	http://www.kegg.jp/kegg-bin/show_pathway?map00513/K01230%09%23FFFFFF,green
ko00230	Purine metabolism	Metabolism	Nucleotide metabolism	1	1	2	66	0.826342	0.914821	gene-GTA08_BOTSDO10743(GTA08_BOTSDO10743|K01952)	gene-GTA08_BOTSDO01922(GTA08_BOTSDO01922|K03787)	http://www.kegg.jp/kegg-bin/show_pathway?map00230/K01952%09%23FFFFFF,red/K03787%09%23FFFFFF,green
ko04138	Autophagy - yeast	Cellular Processes	Transport and catabolism	0	2	2	67	0.832739	0.914821	-	gene-GTA08_BOTSDO08828(GTA08_BOTSDO08828|K01336);gene-GTA08_BOTSDO09246(GTA08_BOTSDO09246|K12479)	http://www.kegg.jp/kegg-bin/show_pathway?map04138/K01336%09%23FFFFFF,green/K12479%09%23FFFFFF,green
ko03030	DNA replication	Genetic Information Processing	Replication and repair	0	1	1	37	0.833745	0.914821	-	gene-GTA08_BOTSDO04125(GTA08_BOTSDO04125|K03469)	http://www.kegg.jp/kegg-bin/show_pathway?map03030/K03469%09%23FFFFFF,green
ko00400	Phenylalanine, tyrosine and tryptophan biosynthesis	Metabolism	Amino acid metabolism	1	0	1	37	0.833745	0.914821	gene-GTA08_BOTSDO02628(GTA08_BOTSDO02628|K14454)	-	http://www.kegg.jp/kegg-bin/show_pathway?map00400/K14454%09%23FFFFFF,red
ko00020	Citrate cycle (TCA cycle)	Metabolism	Carbohydrate metabolism	0	1	1	38	0.841675	0.914821	-	gene-GTA08_BOTSDO07597(GTA08_BOTSDO07597|K01647)	http://www.kegg.jp/kegg-bin/show_pathway?map00020/K01647%09%23FFFFFF,green
ko00250	Alanine, aspartate and glutamate metabolism	Metabolism	Amino acid metabolism	1	0	1	38	0.841675	0.914821	gene-GTA08_BOTSDO02628(GTA08_BOTSDO02628|K14454)	-	http://www.kegg.jp/kegg-bin/show_pathway?map00250/K14454%09%23FFFFFF,red
ko00510	N-Glycan biosynthesis	Metabolism	Glycan biosynthesis and metabolism	0	1	1	40	0.856426	0.914821	-	gene-GTA08_BOTSDO13888(GTA08_BOTSDO13888|K01230)	http://www.kegg.jp/kegg-bin/show_pathway?map00510/K01230%09%23FFFFFF,green
ko04139	Mitophagy - yeast	Cellular Processes	Transport and catabolism	1	0	1	41	0.863282	0.914821	gene-GTA08_BOTSDO01707(GTA08_BOTSDO01707|K00889)	-	http://www.kegg.jp/kegg-bin/show_pathway?map04139/K00889%09%23FFFFFF,red
ko04144	Endocytosis	Cellular Processes	Transport and catabolism	1	1	2	82	0.906319	0.946304	gene-GTA08_BOTSDO01707(GTA08_BOTSDO01707|K00889)	gene-GTA08_BOTSDO09246(GTA08_BOTSDO09246|K12479)	http://www.kegg.jp/kegg-bin/show_pathway?map04144/K00889%09%23FFFFFF,red/K12479%09%23FFFFFF,green
ko03015	mRNA surveillance pathway	Genetic Information Processing	Translation	0	1	1	54	0.927761	0.954652	-	gene-GTA08_BOTSDO11445(GTA08_BOTSDO11445|K14376)	http://www.kegg.jp/kegg-bin/show_pathway?map03015/K14376%09%23FFFFFF,green
ko00190	Oxidative phosphorylation	Metabolism	Energy metabolism	0	1	1	78	0.977953	0.990556	-	gene-GTA08_BOTSDO00110(GTA08_BOTSDO00110|K01535)	http://www.kegg.jp/kegg-bin/show_pathway?map00190/K01535%09%23FFFFFF,green
ko03040	Spliceosome	Genetic Information Processing	Transcription	1	0	1	95	0.990556	0.990556	gene-GTA08_BOTSDO11590(GTA08_BOTSDO11590|K12839)	-	http://www.kegg.jp/kegg-bin/show_pathway?map03040/K12839%09%23FFFFFF,red

## Sheet: 12h
Supplementary Table S3 KEGG analysis of DEGs screened 12h time point
PathwayID	Pathway	level1	level2	Up	Down	DEG	Total	Pvalue	adjustPvalue	Up_gene	Down_gene	URL
ko00010	Glycolysis / Gluconeogenesis	Metabolism	Carbohydrate metabolism	3	11	14	75	2.01e-05	0.00131056	gene-GTA08_BOTSDO07016(GTA08_BOTSDO07016|K01568);gene-GTA08_BOTSDO07018(GTA08_BOTSDO07018|K15633);gene-GTA08_BOTSDO11212(GTA08_BOTSDO11212|K15633)	gene-GTA08_BOTSDO08028(GTA08_BOTSDO08028|K00128);gene-GTA08_BOTSDO00477(GTA08_BOTSDO00477|K00002);gene-GTA08_BOTSDO00371(GTA08_BOTSDO00371|K13953);gene-GTA08_BOTSDO12847(GTA08_BOTSDO12847|K00128);gene-GTA08_BOTSDO08782(GTA08_BOTSDO08782|K01568);gene-GTA08_BOTSDO04984(GTA08_BOTSDO04984|K00002);gene-GTA08_BOTSDO13890(GTA08_BOTSDO13890|K01568);gene-GTA08_BOTSDO09499(GTA08_BOTSDO09499|K13953);gene-GT…	http://www.kegg.jp/kegg-bin/show_pathway?map00010/K15633%09%23FFFFFF,red/K00128%09%23FFFFFF,green/K00002%09%23FFFFFF,green/K13953%09%23FFFFFF,green/K01785%09%23FFFFFF,green/K00129%09%23FFFFFF,green/K01568%09%23FFFFFF,purple
ko00410	beta-Alanine metabolism	Metabolism	Metabolism of other amino acids	1	8	9	35	4.81e-05	0.00131056	gene-GTA08_BOTSDO04508(GTA08_BOTSDO04508|K01580)	gene-GTA08_BOTSDO01717(GTA08_BOTSDO01717|K00276);gene-GTA08_BOTSDO08028(GTA08_BOTSDO08028|K00128);gene-GTA08_BOTSDO12847(GTA08_BOTSDO12847|K00128);gene-GTA08_BOTSDO09755(GTA08_BOTSDO09755|K00276);gene-GTA08_BOTSDO11691(GTA08_BOTSDO11691|K13366);gene-GTA08_BOTSDO13246(GTA08_BOTSDO13246|K00140);gene-GTA08_BOTSDO12850(GTA08_BOTSDO12850|K00129);gene-GTA08_BOTSDO01671(GTA08_BOTSDO01671|K00128)	http://www.kegg.jp/kegg-bin/show_pathway?map00410/K01580%09%23FFFFFF,red/K00276%09%23FFFFFF,green/K00128%09%23FFFFFF,green/K13366%09%23FFFFFF,green/K00140%09%23FFFFFF,green/K00129%09%23FFFFFF,green
ko00350	Tyrosine metabolism	Metabolism	Amino acid metabolism	2	11	13	72	5.87e-05	0.00131056	gene-GTA08_BOTSDO02628(GTA08_BOTSDO02628|K14454);gene-GTA08_BOTSDO07725(GTA08_BOTSDO07725|K14454)	gene-GTA08_BOTSDO01717(GTA08_BOTSDO01717|K00276);gene-GTA08_BOTSDO11171(GTA08_BOTSDO11171|K01555);gene-GTA08_BOTSDO06978(GTA08_BOTSDO06978|K01555);gene-GTA08_BOTSDO05479(GTA08_BOTSDO05479|K01555);gene-GTA08_BOTSDO00371(GTA08_BOTSDO00371|K13953);gene-GTA08_BOTSDO00195(GTA08_BOTSDO00195|K00457);gene-GTA08_BOTSDO09755(GTA08_BOTSDO09755|K00276);gene-GTA08_BOTSDO09499(GTA08_BOTSDO09499|K13953);gene-GT…	http://www.kegg.jp/kegg-bin/show_pathway?map00350/K14454%09%23FFFFFF,red/K00276%09%23FFFFFF,green/K01555%09%23FFFFFF,green/K13953%09%23FFFFFF,green/K00457%09%23FFFFFF,green/K01800%09%23FFFFFF,green/K00129%09%23FFFFFF,green/K00451%09%23FFFFFF,green
ko00561	Glycerolipid metabolism	Metabolism	Lipid metabolism	0	10	10	50	0.000181331	0.00303729	-	gene-GTA08_BOTSDO08028(GTA08_BOTSDO08028|K00128);gene-GTA08_BOTSDO02303(GTA08_BOTSDO02303|K07407);gene-GTA08_BOTSDO00477(GTA08_BOTSDO00477|K00002);gene-GTA08_BOTSDO13610(GTA08_BOTSDO13610|K00864);gene-GTA08_BOTSDO12847(GTA08_BOTSDO12847|K00128);gene-GTA08_BOTSDO04984(GTA08_BOTSDO04984|K00002);gene-GTA08_BOTSDO09111(GTA08_BOTSDO09111|K00863);gene-GTA08_BOTSDO04147(GTA08_BOTSDO04147|K00863);gene-GT…	http://www.kegg.jp/kegg-bin/show_pathway?map00561/K00128%09%23FFFFFF,green/K07407%09%23FFFFFF,green/K00002%09%23FFFFFF,green/K00864%09%23FFFFFF,green/K00863%09%23FFFFFF,green
ko00040	Pentose and glucuronate interconversions	Metabolism	Carbohydrate metabolism	0	8	8	42	0.00115739	0.0135248	-	gene-GTA08_BOTSDO00156(GTA08_BOTSDO00156|K18102);gene-GTA08_BOTSDO00477(GTA08_BOTSDO00477|K00002);gene-GTA08_BOTSDO04984(GTA08_BOTSDO04984|K00002);gene-GTA08_BOTSDO13198(GTA08_BOTSDO13198|K17818);gene-GTA08_BOTSDO04206(GTA08_BOTSDO04206|K05351);gene-GTA08_BOTSDO08733(GTA08_BOTSDO08733|K18102);gene-GTA08_BOTSDO00535(GTA08_BOTSDO00535|K00008);gene-GTA08_BOTSDO13938(GTA08_BOTSDO13938|K18106)	http://www.kegg.jp/kegg-bin/show_pathway?map00040/K18102%09%23FFFFFF,green/K00002%09%23FFFFFF,green/K17818%09%23FFFFFF,green/K05351%09%23FFFFFF,green/K00008%09%23FFFFFF,green/K18106%09%23FFFFFF,green
ko00680	Methane metabolism	Metabolism	Energy metabolism	3	4	7	34	0.00147084	0.0135248	gene-GTA08_BOTSDO07018(GTA08_BOTSDO07018|K15633);gene-GTA08_BOTSDO11212(GTA08_BOTSDO11212|K15633);gene-GTA08_BOTSDO11135(GTA08_BOTSDO11135|K00925)	gene-GTA08_BOTSDO11986(GTA08_BOTSDO11986|K00058);gene-GTA08_BOTSDO09111(GTA08_BOTSDO09111|K00863);gene-GTA08_BOTSDO04147(GTA08_BOTSDO04147|K00863);gene-GTA08_BOTSDO07933(GTA08_BOTSDO07933|K00863)	http://www.kegg.jp/kegg-bin/show_pathway?map00680/K15633%09%23FFFFFF,red/K00925%09%23FFFFFF,red/K00058%09%23FFFFFF,green/K00863%09%23FFFFFF,green
ko00500	Starch and sucrose metabolism	Metabolism	Carbohydrate metabolism	4	8	12	87	0.00149769	0.0135248	gene-GTA08_BOTSDO10907(GTA08_BOTSDO10907|K19668);gene-GTA08_BOTSDO10386(GTA08_BOTSDO10386|K05349);gene-GTA08_BOTSDO01290(GTA08_BOTSDO01290|K01210);gene-GTA08_BOTSDO10962(GTA08_BOTSDO10962|K01176)	gene-GTA08_BOTSDO12953(GTA08_BOTSDO12953|K01187);gene-GTA08_BOTSDO07401(GTA08_BOTSDO07401|K01188);gene-GTA08_BOTSDO06418(GTA08_BOTSDO06418|K01182);gene-GTA08_BOTSDO11969(GTA08_BOTSDO11969|K01178);gene-GTA08_BOTSDO09858(GTA08_BOTSDO09858|K01210);gene-GTA08_BOTSDO09732(GTA08_BOTSDO09732|K05349);gene-GTA08_BOTSDO09998(GTA08_BOTSDO09998|K01187);gene-GTA08_BOTSDO01356(GTA08_BOTSDO01356|K01193)	http://www.kegg.jp/kegg-bin/show_pathway?map00500/K19668%09%23FFFFFF,red/K01176%09%23FFFFFF,red/K01187%09%23FFFFFF,green/K01188%09%23FFFFFF,green/K01182%09%23FFFFFF,green/K01178%09%23FFFFFF,green/K01193%09%23FFFFFF,green/K05349%09%23FFFFFF,purple/K01210%09%23FFFFFF,purple
ko00330	Arginine and proline metabolism	Metabolism	Amino acid metabolism	2	8	10	65	0.00161491	0.0135248	gene-GTA08_BOTSDO02628(GTA08_BOTSDO02628|K14454);gene-GTA08_BOTSDO07725(GTA08_BOTSDO07725|K14454)	gene-GTA08_BOTSDO08028(GTA08_BOTSDO08028|K00128);gene-GTA08_BOTSDO00771(GTA08_BOTSDO00771|K01426);gene-GTA08_BOTSDO12847(GTA08_BOTSDO12847|K00128);gene-GTA08_BOTSDO00350(GTA08_BOTSDO00350|K01480);gene-GTA08_BOTSDO11691(GTA08_BOTSDO11691|K13366);gene-GTA08_BOTSDO09511(GTA08_BOTSDO09511|K00294);gene-GTA08_BOTSDO01671(GTA08_BOTSDO01671|K00128);gene-GTA08_BOTSDO04443(GTA08_BOTSDO04443|K01480)	http://www.kegg.jp/kegg-bin/show_pathway?map00330/K14454%09%23FFFFFF,red/K00128%09%23FFFFFF,green/K01426%09%23FFFFFF,green/K01480%09%23FFFFFF,green/K13366%09%23FFFFFF,green/K00294%09%23FFFFFF,green
ko00340	Histidine metabolism	Metabolism	Amino acid metabolism	0	6	6	29	0.00315233	0.0217572	-	gene-GTA08_BOTSDO08028(GTA08_BOTSDO08028|K00128);gene-GTA08_BOTSDO04839(GTA08_BOTSDO04839|K20246);gene-GTA08_BOTSDO12847(GTA08_BOTSDO12847|K00128);gene-GTA08_BOTSDO12850(GTA08_BOTSDO12850|K00129);gene-GTA08_BOTSDO04126(GTA08_BOTSDO04126|K00013);gene-GTA08_BOTSDO01671(GTA08_BOTSDO01671|K00128)	http://www.kegg.jp/kegg-bin/show_pathway?map00340/K00128%09%23FFFFFF,green/K20246%09%23FFFFFF,green/K00129%09%23FFFFFF,green/K00013%09%23FFFFFF,green
ko00051	Fructose and mannose metabolism	Metabolism	Carbohydrate metabolism	0	8	8	49	0.00324735	0.0217572	-	gene-GTA08_BOTSDO08460(GTA08_BOTSDO08460|K18339);gene-GTA08_BOTSDO04207(GTA08_BOTSDO04207|K17742);gene-GTA08_BOTSDO09111(GTA08_BOTSDO09111|K00863);gene-GTA08_BOTSDO09686(GTA08_BOTSDO09686|K18338);gene-GTA08_BOTSDO04147(GTA08_BOTSDO04147|K00863);gene-GTA08_BOTSDO03965(GTA08_BOTSDO03965|K01808);gene-GTA08_BOTSDO07933(GTA08_BOTSDO07933|K00863);gene-GTA08_BOTSDO00535(GTA08_BOTSDO00535|K00008)	http://www.kegg.jp/kegg-bin/show_pathway?map00051/K18339%09%23FFFFFF,green/K17742%09%23FFFFFF,green/K00863%09%23FFFFFF,green/K18338%09%23FFFFFF,green/K01808%09%23FFFFFF,green/K00008%09%23FFFFFF,green
ko00052	Galactose metabolism	Metabolism	Carbohydrate metabolism	0	7	7	42	0.00520316	0.031692	-	gene-GTA08_BOTSDO02303(GTA08_BOTSDO02303|K07407);gene-GTA08_BOTSDO12953(GTA08_BOTSDO12953|K01187);gene-GTA08_BOTSDO06418(GTA08_BOTSDO06418|K01182);gene-GTA08_BOTSDO03575(GTA08_BOTSDO03575|K01684);gene-GTA08_BOTSDO03722(GTA08_BOTSDO03722|K01785);gene-GTA08_BOTSDO09998(GTA08_BOTSDO09998|K01187);gene-GTA08_BOTSDO01356(GTA08_BOTSDO01356|K01193)	http://www.kegg.jp/kegg-bin/show_pathway?map00052/K07407%09%23FFFFFF,green/K01187%09%23FFFFFF,green/K01182%09%23FFFFFF,green/K01684%09%23FFFFFF,green/K01785%09%23FFFFFF,green/K01193%09%23FFFFFF,green
ko00053	Ascorbate and aldarate metabolism	Metabolism	Carbohydrate metabolism	0	4	4	15	0.00614681	0.0343197	-	gene-GTA08_BOTSDO08028(GTA08_BOTSDO08028|K00128);gene-GTA08_BOTSDO12847(GTA08_BOTSDO12847|K00128);gene-GTA08_BOTSDO09607(GTA08_BOTSDO09607|K01053);gene-GTA08_BOTSDO01671(GTA08_BOTSDO01671|K00128)	http://www.kegg.jp/kegg-bin/show_pathway?map00053/K00128%09%23FFFFFF,green/K01053%09%23FFFFFF,green
ko00360	Phenylalanine metabolism	Metabolism	Amino acid metabolism	2	6	8	55	0.00673389	0.0347054	gene-GTA08_BOTSDO02628(GTA08_BOTSDO02628|K14454);gene-GTA08_BOTSDO07725(GTA08_BOTSDO07725|K14454)	gene-GTA08_BOTSDO01717(GTA08_BOTSDO01717|K00276);gene-GTA08_BOTSDO00771(GTA08_BOTSDO00771|K01426);gene-GTA08_BOTSDO00195(GTA08_BOTSDO00195|K00457);gene-GTA08_BOTSDO00716(GTA08_BOTSDO00716|K10775);gene-GTA08_BOTSDO09755(GTA08_BOTSDO09755|K00276);gene-GTA08_BOTSDO12850(GTA08_BOTSDO12850|K00129)	http://www.kegg.jp/kegg-bin/show_pathway?map00360/K14454%09%23FFFFFF,red/K00276%09%23FFFFFF,green/K01426%09%23FFFFFF,green/K00457%09%23FFFFFF,green/K10775%09%23FFFFFF,green/K00129%09%23FFFFFF,green
ko00071	Fatty acid degradation	Metabolism	Lipid metabolism	2	5	7	45	0.00768207	0.0367642	gene-GTA08_BOTSDO05439(GTA08_BOTSDO05439|K14338);gene-GTA08_BOTSDO01194(GTA08_BOTSDO01194|K00626)	gene-GTA08_BOTSDO08028(GTA08_BOTSDO08028|K00128);gene-GTA08_BOTSDO00371(GTA08_BOTSDO00371|K13953);gene-GTA08_BOTSDO12847(GTA08_BOTSDO12847|K00128);gene-GTA08_BOTSDO09499(GTA08_BOTSDO09499|K13953);gene-GTA08_BOTSDO01671(GTA08_BOTSDO01671|K00128)	http://www.kegg.jp/kegg-bin/show_pathway?map00071/K14338%09%23FFFFFF,red/K00626%09%23FFFFFF,red/K00128%09%23FFFFFF,green/K13953%09%23FFFFFF,green
ko00380	Tryptophan metabolism	Metabolism	Amino acid metabolism	2	6	8	60	0.0113646	0.0507617	gene-GTA08_BOTSDO05439(GTA08_BOTSDO05439|K14338);gene-GTA08_BOTSDO01194(GTA08_BOTSDO01194|K00626)	gene-GTA08_BOTSDO08028(GTA08_BOTSDO08028|K00128);gene-GTA08_BOTSDO00771(GTA08_BOTSDO00771|K01426);gene-GTA08_BOTSDO12189(GTA08_BOTSDO12189|K03781);gene-GTA08_BOTSDO12847(GTA08_BOTSDO12847|K00128);gene-GTA08_BOTSDO05921(GTA08_BOTSDO05921|K00463);gene-GTA08_BOTSDO01671(GTA08_BOTSDO01671|K00128)	http://www.kegg.jp/kegg-bin/show_pathway?map00380/K14338%09%23FFFFFF,red/K00626%09%23FFFFFF,red/K00128%09%23FFFFFF,green/K01426%09%23FFFFFF,green/K03781%09%23FFFFFF,green/K00463%09%23FFFFFF,green
ko00280	Valine, leucine and isoleucine degradation	Metabolism	Amino acid metabolism	2	5	7	53	0.0184546	0.0772784	gene-GTA08_BOTSDO01186(GTA08_BOTSDO01186|K01641);gene-GTA08_BOTSDO01194(GTA08_BOTSDO01194|K00626)	gene-GTA08_BOTSDO08028(GTA08_BOTSDO08028|K00128);gene-GTA08_BOTSDO12847(GTA08_BOTSDO12847|K00128);gene-GTA08_BOTSDO13246(GTA08_BOTSDO13246|K00140);gene-GTA08_BOTSDO05070(GTA08_BOTSDO05070|K09699);gene-GTA08_BOTSDO01671(GTA08_BOTSDO01671|K00128)	http://www.kegg.jp/kegg-bin/show_pathway?map00280/K01641%09%23FFFFFF,red/K00626%09%23FFFFFF,red/K00128%09%23FFFFFF,green/K00140%09%23FFFFFF,green/K09699%09%23FFFFFF,green
ko00260	Glycine, serine and threonine metabolism	Metabolism	Amino acid metabolism	3	6	9	79	0.0198858	0.0783735	gene-GTA08_BOTSDO13637(GTA08_BOTSDO13637|K00108);gene-GTA08_BOTSDO07018(GTA08_BOTSDO07018|K15633);gene-GTA08_BOTSDO11212(GTA08_BOTSDO11212|K15633)	gene-GTA08_BOTSDO01717(GTA08_BOTSDO01717|K00276);gene-GTA08_BOTSDO11986(GTA08_BOTSDO11986|K00058);gene-GTA08_BOTSDO09011(GTA08_BOTSDO09011|K00108);gene-GTA08_BOTSDO07547(GTA08_BOTSDO07547|K00306);gene-GTA08_BOTSDO13523(GTA08_BOTSDO13523|K00108);gene-GTA08_BOTSDO09755(GTA08_BOTSDO09755|K00276)	http://www.kegg.jp/kegg-bin/show_pathway?map00260/K15633%09%23FFFFFF,red/K00276%09%23FFFFFF,green/K00058%09%23FFFFFF,green/K00306%09%23FFFFFF,green/K00108%09%23FFFFFF,purple
ko00660	C5-Branched dibasic acid metabolism	Metabolism	Carbohydrate metabolism	2	0	2	5	0.0243146	0.0905045	gene-GTA08_BOTSDO11490(GTA08_BOTSDO11490|K00052);gene-GTA08_BOTSDO07298(GTA08_BOTSDO07298|K00052)	-	http://www.kegg.jp/kegg-bin/show_pathway?map00660/K00052%09%23FFFFFF,red
ko00780	Biotin metabolism	Metabolism	Metabolism of cofactors and vitamins	0	3	3	14	0.0330344	0.11649	-	gene-GTA08_BOTSDO07898(GTA08_BOTSDO07898|K00059);gene-GTA08_BOTSDO06432(GTA08_BOTSDO06432|K00652);gene-GTA08_BOTSDO06433(GTA08_BOTSDO06433|K19562)	http://www.kegg.jp/kegg-bin/show_pathway?map00780/K00059%09%23FFFFFF,green/K00652%09%23FFFFFF,green/K19562%09%23FFFFFF,green
ko00310	Lysine degradation	Metabolism	Amino acid metabolism	1	4	5	38	0.0448785	0.149489	gene-GTA08_BOTSDO01194(GTA08_BOTSDO01194|K00626)	gene-GTA08_BOTSDO08028(GTA08_BOTSDO08028|K00128);gene-GTA08_BOTSDO07547(GTA08_BOTSDO07547|K00306);gene-GTA08_BOTSDO12847(GTA08_BOTSDO12847|K00128);gene-GTA08_BOTSDO01671(GTA08_BOTSDO01671|K00128)	http://www.kegg.jp/kegg-bin/show_pathway?map00310/K00626%09%23FFFFFF,red/K00128%09%23FFFFFF,green/K00306%09%23FFFFFF,green
ko00620	Pyruvate metabolism	Metabolism	Carbohydrate metabolism	2	4	6	51	0.0468548	0.149489	gene-GTA08_BOTSDO01194(GTA08_BOTSDO01194|K00626);gene-GTA08_BOTSDO11135(GTA08_BOTSDO11135|K00925)	gene-GTA08_BOTSDO08028(GTA08_BOTSDO08028|K00128);gene-GTA08_BOTSDO12847(GTA08_BOTSDO12847|K00128);gene-GTA08_BOTSDO01736(GTA08_BOTSDO01736|K00101);gene-GTA08_BOTSDO01671(GTA08_BOTSDO01671|K00128)	http://www.kegg.jp/kegg-bin/show_pathway?map00620/K00626%09%23FFFFFF,red/K00925%09%23FFFFFF,red/K00128%09%23FFFFFF,green/K00101%09%23FFFFFF,green
ko00640	Propanoate metabolism	Metabolism	Carbohydrate metabolism	2	2	4	29	0.0609496	0.177549	gene-GTA08_BOTSDO01194(GTA08_BOTSDO01194|K00626);gene-GTA08_BOTSDO11135(GTA08_BOTSDO11135|K00925)	gene-GTA08_BOTSDO13246(GTA08_BOTSDO13246|K00140);gene-GTA08_BOTSDO05070(GTA08_BOTSDO05070|K09699)	http://www.kegg.jp/kegg-bin/show_pathway?map00640/K00626%09%23FFFFFF,red/K00925%09%23FFFFFF,red/K00140%09%23FFFFFF,green/K09699%09%23FFFFFF,green
ko04213	Longevity regulating pathway - multiple species	Organismal Systems	Aging	3	1	4	29	0.0609496	0.177549	gene-GTA08_BOTSDO11467(GTA08_BOTSDO11467|K03695);gene-GTA08_BOTSDO04938(GTA08_BOTSDO04938|K03695);gene-GTA08_BOTSDO07275(GTA08_BOTSDO07275|K03695)	gene-GTA08_BOTSDO12189(GTA08_BOTSDO12189|K03781)	http://www.kegg.jp/kegg-bin/show_pathway?map04213/K03695%09%23FFFFFF,red/K03781%09%23FFFFFF,green
ko00072	Synthesis and degradation of ketone bodies	Metabolism	Lipid metabolism	2	0	2	10	0.0922606	0.257561	gene-GTA08_BOTSDO01186(GTA08_BOTSDO01186|K01641);gene-GTA08_BOTSDO01194(GTA08_BOTSDO01194|K00626)	-	http://www.kegg.jp/kegg-bin/show_pathway?map00072/K01641%09%23FFFFFF,red/K00626%09%23FFFFFF,red
ko00900	Terpenoid backbone biosynthesis	Metabolism	Metabolism of terpenoids and polyketides	4	0	4	34	0.0977152	0.261877	gene-GTA08_BOTSDO09619(GTA08_BOTSDO09619|K00804);gene-GTA08_BOTSDO14217(GTA08_BOTSDO14217|K00804);gene-GTA08_BOTSDO01186(GTA08_BOTSDO01186|K01641);gene-GTA08_BOTSDO01194(GTA08_BOTSDO01194|K00626)	-	http://www.kegg.jp/kegg-bin/show_pathway?map00900/K00804%09%23FFFFFF,red/K01641%09%23FFFFFF,red/K00626%09%23FFFFFF,red
ko00630	Glyoxylate and dicarboxylate metabolism	Metabolism	Carbohydrate metabolism	1	4	5	48	0.101742	0.26218	gene-GTA08_BOTSDO01194(GTA08_BOTSDO01194|K00626)	gene-GTA08_BOTSDO08609(GTA08_BOTSDO08609|K11517);gene-GTA08_BOTSDO12189(GTA08_BOTSDO12189|K03781);gene-GTA08_BOTSDO07597(GTA08_BOTSDO07597|K01647);gene-GTA08_BOTSDO07439(GTA08_BOTSDO07439|K11517)	http://www.kegg.jp/kegg-bin/show_pathway?map00630/K00626%09%23FFFFFF,red/K11517%09%23FFFFFF,green/K03781%09%23FFFFFF,green/K01647%09%23FFFFFF,green
ko00430	Taurine and hypotaurine metabolism	Metabolism	Metabolism of other amino acids	2	0	2	11	0.109032	0.270561	gene-GTA08_BOTSDO11135(GTA08_BOTSDO11135|K00925);gene-GTA08_BOTSDO04508(GTA08_BOTSDO04508|K01580)	-	http://www.kegg.jp/kegg-bin/show_pathway?map00430/K00925%09%23FFFFFF,red/K01580%09%23FFFFFF,red
ko00480	Glutathione metabolism	Metabolism	Metabolism of other amino acids	2	3	5	50	0.116104	0.27782	gene-GTA08_BOTSDO01432(GTA08_BOTSDO01432|K00799);gene-GTA08_BOTSDO11021(GTA08_BOTSDO11021|K00031)	gene-GTA08_BOTSDO04804(GTA08_BOTSDO04804|K01469);gene-GTA08_BOTSDO13575(GTA08_BOTSDO13575|K00799);gene-GTA08_BOTSDO04401(GTA08_BOTSDO04401|K01469)	http://www.kegg.jp/kegg-bin/show_pathway?map00480/K00031%09%23FFFFFF,red/K01469%09%23FFFFFF,green/K00799%09%23FFFFFF,purple
ko00650	Butanoate metabolism	Metabolism	Carbohydrate metabolism	3	0	3	24	0.126321	0.291844	gene-GTA08_BOTSDO01186(GTA08_BOTSDO01186|K01641);gene-GTA08_BOTSDO01194(GTA08_BOTSDO01194|K00626);gene-GTA08_BOTSDO04508(GTA08_BOTSDO04508|K01580)	-	http://www.kegg.jp/kegg-bin/show_pathway?map00650/K01641%09%23FFFFFF,red/K00626%09%23FFFFFF,red/K01580%09%23FFFFFF,red
ko00250	Alanine, aspartate and glutamate metabolism	Metabolism	Amino acid metabolism	3	1	4	38	0.133039	0.29712	gene-GTA08_BOTSDO02628(GTA08_BOTSDO02628|K14454);gene-GTA08_BOTSDO07725(GTA08_BOTSDO07725|K14454);gene-GTA08_BOTSDO04508(GTA08_BOTSDO04508|K01580)	gene-GTA08_BOTSDO09511(GTA08_BOTSDO09511|K00294)	http://www.kegg.jp/kegg-bin/show_pathway?map00250/K14454%09%23FFFFFF,red/K01580%09%23FFFFFF,red/K00294%09%23FFFFFF,green
ko00030	Pentose phosphate pathway	Metabolism	Carbohydrate metabolism	0	4	4	39	0.142597	0.308194	-	gene-GTA08_BOTSDO09607(GTA08_BOTSDO09607|K01053);gene-GTA08_BOTSDO02221(GTA08_BOTSDO02221|K01619);gene-GTA08_BOTSDO03965(GTA08_BOTSDO03965|K01808);gene-GTA08_BOTSDO11165(GTA08_BOTSDO11165|K00616)	http://www.kegg.jp/kegg-bin/show_pathway?map00030/K01053%09%23FFFFFF,green/K01619%09%23FFFFFF,green/K01808%09%23FFFFFF,green/K00616%09%23FFFFFF,green
ko00403	Indole diterpene alkaloid biosynthesis	Metabolism	Biosynthesis of other secondary metabolites	1	0	1	3	0.148442	0.3108	gene-GTA08_BOTSDO09621(GTA08_BOTSDO09621|K18386)	-	http://www.kegg.jp/kegg-bin/show_pathway?map00403/K18386%09%23FFFFFF,red
ko00290	Valine, leucine and isoleucine biosynthesis	Metabolism	Amino acid metabolism	2	1	3	28	0.176576	0.358503	gene-GTA08_BOTSDO11490(GTA08_BOTSDO11490|K00052);gene-GTA08_BOTSDO07298(GTA08_BOTSDO07298|K00052)	gene-GTA08_BOTSDO11714(GTA08_BOTSDO11714|K01687)	http://www.kegg.jp/kegg-bin/show_pathway?map00290/K00052%09%23FFFFFF,red/K01687%09%23FFFFFF,green
ko00511	Other glycan degradation	Metabolism	Glycan biosynthesis and metabolism	0	2	2	15	0.182229	0.359097	-	gene-GTA08_BOTSDO03710(GTA08_BOTSDO03710|K15923);gene-GTA08_BOTSDO05740(GTA08_BOTSDO05740|K01192)	http://www.kegg.jp/kegg-bin/show_pathway?map00511/K15923%09%23FFFFFF,green/K01192%09%23FFFFFF,green
ko04146	Peroxisome	Cellular Processes	Transport and catabolism	2	4	6	75	0.193735	0.370865	gene-GTA08_BOTSDO01328(GTA08_BOTSDO01328|K01796);gene-GTA08_BOTSDO11021(GTA08_BOTSDO11021|K00031)	gene-GTA08_BOTSDO08609(GTA08_BOTSDO08609|K11517);gene-GTA08_BOTSDO12189(GTA08_BOTSDO12189|K03781);gene-GTA08_BOTSDO07547(GTA08_BOTSDO07547|K00306);gene-GTA08_BOTSDO07439(GTA08_BOTSDO07439|K11517)	http://www.kegg.jp/kegg-bin/show_pathway?map04146/K01796%09%23FFFFFF,red/K00031%09%23FFFFFF,red/K11517%09%23FFFFFF,green/K03781%09%23FFFFFF,green/K00306%09%23FFFFFF,green
ko00100	Steroid biosynthesis	Metabolism	Lipid metabolism	3	0	3	31	0.21732	0.404457	gene-GTA08_BOTSDO01634(GTA08_BOTSDO01634|K05917);gene-GTA08_BOTSDO10475(GTA08_BOTSDO10475|K05917);gene-GTA08_BOTSDO02774(GTA08_BOTSDO02774|K05917)	-	http://www.kegg.jp/kegg-bin/show_pathway?map00100/K05917%09%23FFFFFF,red
ko00404	Staurosporine biosynthesis	Metabolism	Biosynthesis of other secondary metabolites	0	1	1	5	0.235032	0.414399	-	gene-GTA08_BOTSDO01670(GTA08_BOTSDO01670|K17475)	http://www.kegg.jp/kegg-bin/show_pathway?map00404/K17475%09%23FFFFFF,green
ko00591	Linoleic acid metabolism	Metabolism	Lipid metabolism	0	1	1	5	0.235032	0.414399	-	gene-GTA08_BOTSDO02767(GTA08_BOTSDO02767|K17862)	http://www.kegg.jp/kegg-bin/show_pathway?map00591/K17862%09%23FFFFFF,green
ko00600	Sphingolipid metabolism	Metabolism	Lipid metabolism	1	2	3	34	0.259788	0.446303	gene-GTA08_BOTSDO03811(GTA08_BOTSDO03811|K04711)	gene-GTA08_BOTSDO02303(GTA08_BOTSDO02303|K07407);gene-GTA08_BOTSDO03896(GTA08_BOTSDO03896|K01130)	http://www.kegg.jp/kegg-bin/show_pathway?map00600/K04711%09%23FFFFFF,red/K07407%09%23FFFFFF,green/K01130%09%23FFFFFF,green
ko00460	Cyanoamino acid metabolism	Metabolism	Metabolism of other amino acids	1	2	3	37	0.303244	0.507934	gene-GTA08_BOTSDO10386(GTA08_BOTSDO10386|K05349)	gene-GTA08_BOTSDO07401(GTA08_BOTSDO07401|K01188);gene-GTA08_BOTSDO09732(GTA08_BOTSDO09732|K05349)	http://www.kegg.jp/kegg-bin/show_pathway?map00460/K01188%09%23FFFFFF,green/K05349%09%23FFFFFF,purple
ko00790	Folate biosynthesis	Metabolism	Metabolism of cofactors and vitamins	1	1	2	25	0.377649	0.617134	gene-GTA08_BOTSDO01652(GTA08_BOTSDO01652|K01930)	gene-GTA08_BOTSDO11023(GTA08_BOTSDO11023|K01113)	http://www.kegg.jp/kegg-bin/show_pathway?map00790/K01930%09%23FFFFFF,red/K01113%09%23FFFFFF,green
ko00220	Arginine biosynthesis	Metabolism	Amino acid metabolism	2	0	2	26	0.396556	0.632601	gene-GTA08_BOTSDO02628(GTA08_BOTSDO02628|K14454);gene-GTA08_BOTSDO07725(GTA08_BOTSDO07725|K14454)	-	http://www.kegg.jp/kegg-bin/show_pathway?map00220/K14454%09%23FFFFFF,red
ko03450	Non-homologous end-joining	Genetic Information Processing	Replication and repair	1	0	1	10	0.415143	0.646851	gene-GTA08_BOTSDO05356(GTA08_BOTSDO05356|K10981)	-	http://www.kegg.jp/kegg-bin/show_pathway?map03450/K10981%09%23FFFFFF,red
ko00130	Ubiquinone and other terpenoid-quinone biosynthesis	Metabolism	Metabolism of cofactors and vitamins	0	1	1	12	0.474774	0.722952	-	gene-GTA08_BOTSDO00195(GTA08_BOTSDO00195|K00457)	http://www.kegg.jp/kegg-bin/show_pathway?map00130/K00457%09%23FFFFFF,green
ko00520	Amino sugar and nucleotide sugar metabolism	Metabolism	Carbohydrate metabolism	2	2	4	69	0.48922	0.728395	gene-GTA08_BOTSDO03164(GTA08_BOTSDO03164|K00326);gene-GTA08_BOTSDO03689(GTA08_BOTSDO03689|K15920)	gene-GTA08_BOTSDO07545(GTA08_BOTSDO07545|K01183);gene-GTA08_BOTSDO02847(GTA08_BOTSDO02847|K00698)	http://www.kegg.jp/kegg-bin/show_pathway?map00520/K00326%09%23FFFFFF,red/K15920%09%23FFFFFF,red/K01183%09%23FFFFFF,green/K00698%09%23FFFFFF,green
ko00564	Glycerophospholipid metabolism	Metabolism	Lipid metabolism	1	2	3	52	0.515412	0.750709	gene-GTA08_BOTSDO11570(GTA08_BOTSDO11570|K13535)	gene-GTA08_BOTSDO01769(GTA08_BOTSDO01769|K16369);gene-GTA08_BOTSDO03221(GTA08_BOTSDO03221|K00550)	http://www.kegg.jp/kegg-bin/show_pathway?map00564/K13535%09%23FFFFFF,red/K16369%09%23FFFFFF,green/K00550%09%23FFFFFF,green
ko00603	Glycosphingolipid biosynthesis - globo and isoglobo series	Metabolism	Glycan biosynthesis and metabolism	0	1	1	14	0.528367	0.753204	-	gene-GTA08_BOTSDO02303(GTA08_BOTSDO02303|K07407)	http://www.kegg.jp/kegg-bin/show_pathway?map00603/K07407%09%23FFFFFF,green
ko01040	Biosynthesis of unsaturated fatty acids	Metabolism	Lipid metabolism	0	1	1	15	0.553091	0.772023	-	gene-GTA08_BOTSDO02102(GTA08_BOTSDO02102|K10256)	http://www.kegg.jp/kegg-bin/show_pathway?map01040/K10256%09%23FFFFFF,green
ko00400	Phenylalanine, tyrosine and tryptophan biosynthesis	Metabolism	Amino acid metabolism	2	0	2	37	0.583242	0.797494	gene-GTA08_BOTSDO02628(GTA08_BOTSDO02628|K14454);gene-GTA08_BOTSDO07725(GTA08_BOTSDO07725|K14454)	-	http://www.kegg.jp/kegg-bin/show_pathway?map00400/K14454%09%23FFFFFF,red
ko00020	Citrate cycle (TCA cycle)	Metabolism	Carbohydrate metabolism	1	1	2	38	0.597987	0.801302	gene-GTA08_BOTSDO11021(GTA08_BOTSDO11021|K00031)	gene-GTA08_BOTSDO07597(GTA08_BOTSDO07597|K01647)	http://www.kegg.jp/kegg-bin/show_pathway?map00020/K00031%09%23FFFFFF,red/K01647%09%23FFFFFF,green
ko04139	Mitophagy - yeast	Cellular Processes	Transport and catabolism	2	0	2	41	0.639879	0.840625	gene-GTA08_BOTSDO10284(GTA08_BOTSDO10284|K17969);gene-GTA08_BOTSDO06215(GTA08_BOTSDO06215|K17969)	-	http://www.kegg.jp/kegg-bin/show_pathway?map04139/K17969%09%23FFFFFF,red
ko00061	Fatty acid biosynthesis	Metabolism	Lipid metabolism	0	1	1	21	0.676625	0.871806	-	gene-GTA08_BOTSDO07898(GTA08_BOTSDO07898|K00059)	http://www.kegg.jp/kegg-bin/show_pathway?map00061/K00059%09%23FFFFFF,green
ko00770	Pantothenate and CoA biosynthesis	Metabolism	Metabolism of cofactors and vitamins	0	1	1	25	0.739481	0.917504	-	gene-GTA08_BOTSDO11714(GTA08_BOTSDO11714|K01687)	http://www.kegg.jp/kegg-bin/show_pathway?map00770/K01687%09%23FFFFFF,green
ko00920	Sulfur metabolism	Metabolism	Energy metabolism	0	1	1	25	0.739481	0.917504	-	gene-GTA08_BOTSDO05378(GTA08_BOTSDO05378|K00387)	http://www.kegg.jp/kegg-bin/show_pathway?map00920/K00387%09%23FFFFFF,green
ko00910	Nitrogen metabolism	Metabolism	Energy metabolism	0	1	1	26	0.753198	0.917532	-	gene-GTA08_BOTSDO08000(GTA08_BOTSDO08000|K01725)	http://www.kegg.jp/kegg-bin/show_pathway?map00910/K01725%09%23FFFFFF,green
ko00562	Inositol phosphate metabolism	Metabolism	Carbohydrate metabolism	0	1	1	31	0.811743	0.955865	-	gene-GTA08_BOTSDO13246(GTA08_BOTSDO13246|K00140)	http://www.kegg.jp/kegg-bin/show_pathway?map00562/K00140%09%23FFFFFF,green
ko00270	Cysteine and methionine metabolism	Metabolism	Amino acid metabolism	2	0	2	58	0.815626	0.955865	gene-GTA08_BOTSDO02628(GTA08_BOTSDO02628|K14454);gene-GTA08_BOTSDO07725(GTA08_BOTSDO07725|K14454)	-	http://www.kegg.jp/kegg-bin/show_pathway?map00270/K14454%09%23FFFFFF,red
ko00513	Various types of N-glycan biosynthesis	Metabolism	Glycan biosynthesis and metabolism	0	1	1	36	0.856481	0.955865	-	gene-GTA08_BOTSDO13888(GTA08_BOTSDO13888|K01230)	http://www.kegg.jp/kegg-bin/show_pathway?map00513/K01230%09%23FFFFFF,green
ko03030	DNA replication	Genetic Information Processing	Replication and repair	0	1	1	37	0.864071	0.955865	-	gene-GTA08_BOTSDO04125(GTA08_BOTSDO04125|K03469)	http://www.kegg.jp/kegg-bin/show_pathway?map03030/K03469%09%23FFFFFF,green
ko04141	Protein processing in endoplasmic reticulum	Genetic Information Processing	Folding, sorting and degradation	2	1	3	92	0.868898	0.955865	gene-GTA08_BOTSDO07900(GTA08_BOTSDO07900|K01456);gene-GTA08_BOTSDO08183(GTA08_BOTSDO08183|K13993)	gene-GTA08_BOTSDO13888(GTA08_BOTSDO13888|K01230)	http://www.kegg.jp/kegg-bin/show_pathway?map04141/K01456%09%23FFFFFF,red/K13993%09%23FFFFFF,red/K01230%09%23FFFFFF,green
ko04138	Autophagy - yeast	Cellular Processes	Transport and catabolism	0	2	2	67	0.873786	0.955865	-	gene-GTA08_BOTSDO08828(GTA08_BOTSDO08828|K01336);gene-GTA08_BOTSDO09246(GTA08_BOTSDO09246|K12479)	http://www.kegg.jp/kegg-bin/show_pathway?map04138/K01336%09%23FFFFFF,green/K12479%09%23FFFFFF,green
ko00510	N-Glycan biosynthesis	Metabolism	Glycan biosynthesis and metabolism	0	1	1	40	0.884531	0.955865	-	gene-GTA08_BOTSDO13888(GTA08_BOTSDO13888|K01230)	http://www.kegg.jp/kegg-bin/show_pathway?map00510/K01230%09%23FFFFFF,green
ko03015	mRNA surveillance pathway	Genetic Information Processing	Translation	0	1	1	54	0.946214	0.994405	-	gene-GTA08_BOTSDO11445(GTA08_BOTSDO11445|K14376)	http://www.kegg.jp/kegg-bin/show_pathway?map03015/K14376%09%23FFFFFF,green
ko00190	Oxidative phosphorylation	Metabolism	Energy metabolism	0	1	1	78	0.985633	0.994405	-	gene-GTA08_BOTSDO00110(GTA08_BOTSDO00110|K01535)	http://www.kegg.jp/kegg-bin/show_pathway?map00190/K01535%09%23FFFFFF,green
ko04011	MAPK signaling pathway - yeast	Environmental Information Processing	Signal transduction	0	1	1	79	0.986406	0.994405	-	gene-GTA08_BOTSDO12189(GTA08_BOTSDO12189|K03781)	http://www.kegg.jp/kegg-bin/show_pathway?map04011/K03781%09%23FFFFFF,green
ko04144	Endocytosis	Cellular Processes	Transport and catabolism	0	1	1	82	0.988485	0.994405	-	gene-GTA08_BOTSDO09246(GTA08_BOTSDO09246|K12479)	http://www.kegg.jp/kegg-bin/show_pathway?map04144/K12479%09%23FFFFFF,green
ko03040	Spliceosome	Genetic Information Processing	Transcription	1	0	1	95	0.994405	0.994405	gene-GTA08_BOTSDO11590(GTA08_BOTSDO11590|K12839)	-	http://www.kegg.jp/kegg-bin/show_pathway?map03040/K12839%09%23FFFFFF,red
